# Supplementary material for: Gene Expression analysis associated with salt stress in a reciprocally crossed rice population
Source: Sci Rep. 2019 Jun 3;9:8249. doi: 10.1038/s41598-019-44757-4 (PMC6546764; doi:10.1038/s41598-019-44757-4)
Supplement: Supplementary file 2 — Supplementary File 1 [file 41598_2019_44757_MOESM2_ESM.xlsx]

## Sheet: Seedling_stage_phenotype_data_A
Phenotype	Random Effect	Var Ratio	Var Component	Std Error	95% Lower	95% Upper	Pct of Total
SES	pheno	13.2212	6.18354	8.77438	-11.0139	23.381	92.9682
SES	Residual		0.467699	0.100867	0.319272	0.750822	7.03175		Phenotype
SES	Total		6.65124	8.77491	1.41026	2868.13	100		SES= Standard Evaluation System
									LDW= Shoot Dry Weight
Phenotype	Random Effect	Var Ratio	Var Component	Std Error	95% Lower	95% Upper	Pct of Total		LL= Leaf Length
LDW	pheno	5.27675	0.0640043	0.091302	-0.114944	0.242953	84.0682		NaK= Sodium by Potassium, Ratio
LDW	Residual		0.0121295	0.00264687	0.00824644	0.0195948	15.9318		Kna= Potassium by Sodium, Ratio
LDW	Total		0.0761338	0.0913369	0.0175867	12.2649	100		K= Potassium
									RL= Root Length
Phenotype	Random Effect	Var Ratio	Var Component	Std Error	95% Lower	95% Upper	Pct of Total		Na= Sodium
LL	pheno	1.94154	31.9631	46.2423	-58.6701	122.596	66.0041		SC= Stomatal Conductance
LL	Residual		16.4628	3.55046	11.2382	26.4286	33.9959		RDW= Root Dry Weight
LL	Total		48.4259	46.3663	13.6241	1471.46	100		AbyB= Chlorophyll A by Chlorophyll B
									LRWC= Leaf Relative Water Content
Phenotype	Random Effect	Var Ratio	Var Component	Std Error	95% Lower	95% Upper	Pct of Total		Total_Chl= Total Chlorophyll
Nak	pheno	1.77285	19.7384	28.6174	-36.3507	75.8274	63.9361		RRWC= Root Relative Water Content
Nak	Residual		11.1337	2.40115	7.60033	17.8735	36.0639
Nak	Total		30.872	28.709	8.90223	796.888	100
Phenotype	Random Effect	Var Ratio	Var Component	Std Error	95% Lower	95% Upper	Pct of Total
KNa	pheno	1.52746	0.00236023	0.00343546	-0.00437314	0.0090936	60.4346
KNa	Residual		0.0015452	0.000333246	0.00105482	0.00248059	39.5654
KNa	Total		0.00390543	0.00345014	0.00117539	0.0774265	100
Phenotype	Random Effect	Var Ratio	Var Component	Std Error	95% Lower	95% Upper	Pct of Total
K	pheno	1.40955	0.00776864	0.0113346	-0.0144468	0.029984	58.4985
K	Residual		0.00551142	0.00118862	0.00376234	0.00884778	41.5015
K	Total		0.0132801	0.0113912	0.00409481	0.229013	100
Phenotype	Random Effect	Var Ratio	Var Component	Std Error	95% Lower	95% Upper	Pct of Total
RL	pheno	1.2246	4.4196	6.4782	-8.27745	17.1166	55.048
RL	Residual		3.60903	0.778343	2.46368	5.79377	44.952
RL	Total		8.02863	6.52065	2.58745	109.192	100
Phenotype	Random Effect	Var Ratio	Var Component	Std Error	95% Lower	95% Upper	Pct of Total
Na	pheno	0.752866	0.404905	0.606599	-0.784007	1.59382	42.9506
Na	Residual		0.537818	0.115989	0.367138	0.863388	57.0494
Na	Total		0.942722	0.616615	0.358522	6.19692	100
Phenotype	Random Effect	Var Ratio	Var Component	Std Error	95% Lower	95% Upper	Pct of Total
SC	pheno	0.6447	7127.48	10778.3	-13997.6	28252.5	39.1986
SC	Residual		11055.5	2384.29	7546.97	17748	60.8014
SC	Total		18183	11015.8	7303.49	98377.5	100
Phenotype	Random Effect	Var Ratio	Var Component	Std Error	95% Lower	95% Upper	Pct of Total
RDW	pheno	0.52537	0.00666906	0.0102336	-0.0133885	0.0267266	34.4421
RDW	Residual		0.012694	0.00273767	0.00866551	0.0203784	65.5579
RDW	Total		0.0193631	0.0105619	0.00835275	0.0834357	100
Phenotype	Random Effect	Var Ratio	Var Component	Std Error	95% Lower	95% Upper	Pct of Total
AbyB	pheno	0.335214	0.000774817	0.00124189	-0.00165923	0.00320887	25.1057
AbyB	Residual		0.00231141	0.000498491	0.00157787	0.00371062	74.8943
AbyB	Total		0.00308622	0.00132988	0.00153948	0.00902396	100
Phenotype	Random Effect	Var Ratio	Var Component	Std Error	95% Lower	95% Upper	Pct of Total
LRWC	pheno	0.242602	5.13426	8.59948	-11.7204	21.9889	19.5237
LRWC	Residual		21.1633	4.56418	14.447	33.9745	80.4763
LRWC	Total		26.2975	9.63965	14.3217	63.2519	100
Phenotype	Random Effect	Var Ratio	Var Component	Std Error	95% Lower	95% Upper	Pct of Total
Total_Chl	pheno	0.053206	0.0338397	0.0882236	-0.139075	0.206755	5.05181
Total_Chl	Residual		0.636013	0.137166	0.43417	1.02103	94.9482
Total_Chl	Total		0.669852	0.157855	0.443013	1.13011	100
Phenotype	Random Effect	Var Ratio	Var Component	Std Error	95% Lower	95% Upper	Pct of Total
RRWC	pheno	-0.0412929	-2.73528	0.710792	-4.12841	-1.34216	0
RRWC	Residual		66.241	14.2859	45.219	106.34	100
RRWC	Total		66.241	14.2859	45.219	106.34	100

## Sheet: Phenotypes
pheno	SES	SRWC	RRWC	SL	RL	SDW	RDW	Total_chl	SC	Na	K	Nak	KNa
Tolerant	1.73552	6.14873	6.31814	5.35966	4.21801	-0.415037	-1.73697	2.31034	8.49917	1.44361	-0.943416	2.42223	-2.25154
Tolerant	1.76129	6.28707	6.5051	5.33771	3.83592	-0.168123	-1.78588	2.47508	9.14083	0.85599	-1.02915	1.91073	-1.8365
Tolerant	1.93734	6.04352	6.61043	5.49346	3.53107	-0.358454	-1.35845	2.29866	8.6207	1.70487	-1	2.7137	-2.64386
Tolerant	2.02148	6.18388	6.37834	5.61147	3.60763	-0.621488	-3.18442	2.17951	9.07066	1.44361	-0.915936	2.53854	-2.32193
Tolerant	2.03914	6.18884	6.49554	5.31397	3.28096	-0.251539	-3.18442	2.18269	8.64721	1.14405	-0.971431	2.1635	-2.12029
Tolerant	2.03914	6.11624	6.44758	5.41785	3.69153	-0.473931	-3.32193	2.02503	9.08818	1.23879	-1.35845	2.71149	-2.64386
Tolerant	2.09761	6.04418	6.34837	5.36142	3.38405	-0.136062	-1.68966	1.73118	8.78093	1.44361	-1.02915	2.47508	-2.47393
Tolerant	2.09761	6.07788	6.49378	5.51128	3.5097	-0.37707	-1.59946	2.44095	8.96731	1.78241	-0.836501	2.72028	-2.55639
Tolerant	2.13422	5.80993	6.22091	5.21801	3.48156	-0.304006	-1.8365	2.36737	9.05555	1.97085	-1.2863	3.26003	-3.18442
Tolerant	2.15056	6.17453	6.05181	5.26379	3.86592	-0.37707	-1.51457	2.61353	9.06482	1.62293	-1	2.73552	-2.47393
Tolerant	2.16993	6.07553	6.44427	5.33985	3.75916		-0.643856	2.05311	8.36995	1.62293	-0.888969	2.57046	-2.39593
Tolerant	2.16993	6.1206	6.46565	5.32409	3.6565	-0.415037	-1.68966	2.48027	9.01215	1.23879	-1.25154	2.61824	-2.47393
Tolerant	2.18903	6.07125	6.40276	5.21374	3.26454	-0.888969	-3.47393	2.55582	8.48018	1.64155	-1.21759	2.98003	-2.73697
Tolerant	2.25701	6.02967	6.37243	5.44095	3.22188	-0.200913	-3.64386	2.21412	8.97871	1.44361	-0.915936	2.45943	-2.25154
Tolerant	2.25701	6.12578	6.41853	5.54102	3.36877	-0.0892673	-3.05889	2.07382	8.94096	1.62293	-1	2.59216	-2.55639
Tolerant	2.30451	6.03166	6.64357	5.25096	3.33485	-0.473931	-3.64386	2.41414	8.73799	1.23879	-1.2863	2.55336	-2.55639
Tolerant	2.02148	6.01992	6.26735	5.11977	3.6311	-0.168123	-3.64386	2.65306	8.35032	1.45418	-1.68966	3.23879	-3.05889
Tolerant	2.20789	6.0177	6.00293	5.41481	3.95327	0.0426443	-3.32193	2.45943	8.75358	1.15056	-1.55639	2.80735	-2.64386
Tolerant	2.29278	6.04067	6.20945	5.30524	3.60999	0.111031	-3.47393	2.53356	8.42072	1.37295	-1.47393	2.93168	-2.8365
Tolerant	2.48543	5.95443	6.22342	5.48543	3.50335	0.0143553	-3.47393	2.55582	8.49797	1.24489	-1.35845	2.7137	-2.47393
Tolerant	2.52105	6.09571	6.27184	5.28762	3.01614	-0.577767	-3.64386	2.07382	7.25399	1.19535	-1.59946	3.1635	-2.64386
Tolerant	2.52105	6.06803	6.23668	5.34731	3.32912	-0.473931	-3.8365	2.17951	8.58796	1.30451	-1.39593	2.848	-2.73697
Tolerant	2.62293	6.09635	6.1645	5.43763	3.59574	-0.234465	-3.18442	2.58496	8.83317	1.70929	-1.64386	3.45943	-3.32193
Tolerant	2.65535	6.1297	6.26454	5.52576	3.27352	-0.234465	-3.64386	2.73552	8.25998	1.40054	-1.4344	2.96717	-2.73697
Tolerant	2.65535	6.02547	6.32625	5.37469	3.62293	-0.136062	-3.05889	2.5008	8.04783	1.58976	-1.64386	3.50462	-3.18442
Tolerant	2.65535	6.30012	6.16972	5.19653	3.36737	-0.514573	-3.8365	2.71809	8.51712	1.51096	-1.88897	3.5472	-3.32193
Tolerant	2.65535	6.06544	6.22014	5.51665	3.57773	-0.104697	-3.64386	2.31904	8.45393	1.64155	-1.51457	3.21878	-3.05889
Tolerant	2.68706	6.05094	6.19259	5.14405	3.31904	-0.862496	-2.12029	2.56803	9.09534	1.21412	-1.64386	3.05658	-2.55639
Tolerant	2.68706	6.00697	6.31976	5.52576	3.68818	-0.168123	-3.18442	2.80116	8.19417	1	-1.64386	2.774	-2.64386
Tolerant	2.71809	6.0798	6.23324	5.37121	3.72901	-0.321928	-3.18442	2.54102	8.63169	1.33914	-1.73697	3.26003	-2.8365
Sensitive	2.89142	6.15522	6.16108	5.17153	3.14405	-1.08927	-4.05889	2.35896	8.44576	1.47508	-1.94342	3.53854	-3.32193
Sensitive	2.89142	5.97682	6.19298	4.93923	3.54102	-0.943416	-3.8365	2.68257	9.10213	1.63227	-1.64386	3.42358	-3.32193
Sensitive	2.91839	6.04439	6.01279	5.41143	3.61353	-0.152003	-3.47393	2.29572	8.30688	1.42761	-1.55639	3.20945	-2.94342
Sensitive	2.99639	6.12288	6.28021	5.0387	2.90304	-1.08927	-4.32193	2.33628	7.13955	1.02148	-1.59946	2.80323	-2.32193
Sensitive	2.99639	5.92884	6.19495	5.16752	3.43429	-0.415037	-3.47393	2.488	8.8459	1.51096	-1.78588	3.45681	-3.18442
Sensitive	3.02148	6.27072	6.1467	5.1635	3.32337	-0.810966	-4.05889	2.53107	8.60596	1.57046	-1.73697	3.47638	-3.05889
Sensitive	3.02148	6.27296	6.33342	5.19061	3.24031	-1.12029	-4.05889	2.28983	7.96884	1.65992	-1.8365	3.7301	-3.32193
Sensitive	3.02148	6.10832	6.24622	5.0343	2.73335	-0.810966	-4.05889	2.4489	7.70397	1.52607	-1.73697	3.44361	-2.8365
Sensitive	3.02148	6.01681	6.3361	5.38474	3.54967	-0.535332	-3.47393	1.92979	8.14389	1.5656	-1.64386	3.43029	-3.05889
Sensitive	3.04614	6.14323	6.27575	5.18309	3.36177	-0.713119	-4.05889	2.35332	7.88075	1.82375	-2	3.93734	-3.8365
Sensitive	3.07039	6.17093	6.12805	4.96625	3.26903	-1.21759	-4.05889	2.41954	7.22651	1.5656	-1.55639	3.28096	-2.8365
Sensitive	3.07039	6.10056	6.25172	5.08279	2.99458	-1.12029	-4.32193	2.10098	8.10727	1.57046	-2	3.62877	-3.47393
Sensitive	3.09424	6.08044	6.27966	5.0237	3.36177	-1	-4.05889	2.39506	8.47699	1.90304	-2	4.03826	-3.8365
Sensitive	3.1177	6.01792	6.3345	4.77979	2.76553	-1.47393	-4.32193	2.46205	8.20252	1.9222	-1.47393	3.47119	-3.32193
Sensitive	3.14078	6.16993	6.17233	4.71699	3.27352	-2.12029	-4.32193	2.37851	8.53146	1.61824	-1.94342	3.79077	-3.05889
Sensitive	3.14078	6.19889	6.11998	4.70044	3.42358	-1.2863	-4.32193	1.7866	6.88338	2.04614	-2.32193	4.43429	-4.32193
Sensitive	2.66221	6.31651	6.52278	5.40939	2.90689	-2.25154	-4.64386	2.5509	8.42387	3.06695	-0.666576	4.39094	-3.47393
Sensitive	2.74846	5.99095	6.25456	5.34199	3.10098	-0.68966	-4.32193	2.14731	8.76222	1.15704	-1.8365	3.22033	-2.94342
Sensitive	2.86394	6.18864	6.42828	5.28133	3.19692	-0.971431	-4.05889	2.15056	9.14975	2.15704	-1.2863	3.46728	-3.47393
Sensitive	2.87381	6.24736	6.48301	5.25852	2.91839	-0.68966	-3.8365	2.28392	9.03692	1.94486	-1.152	3.23419	-3.05889
Sensitive	2.90689	6.2502	6.36894	4.93404	3.43696	-0.810966	-3.64386	2.29572	8.86357	2.04963	-1.64386	3.79494	-3.64386
Sensitive	2.91839	6.17433	6.34944	5.23955	3.18745	-0.535332	-3.64386	1.96717	8.79961	1.97085	-1.59946	3.57046	-3.64386
Sensitive	2.9279	5.93074	6.49378	5.18982	3	-0.736966	-3.8365	2.44361	8.89048	1.80323	-1.51457	3.29719	-3.32193
Sensitive	2.93923	6.10098	6.52544	5.32984	2.91839	-0.666576	-2.12029	2.22033	8.72462	1.91839	-1.2863	3.17313	-3.18442
Sensitive	2.95977	6.22323	6.49233	5.13381	3.30597	-0.888969	-3.8365	2.15056	8.27286	2.37573	-1.4344	4.19692	-3.64386
Sensitive	2.98003	6.13873	6.61471	5.15421	3.41549	-1.35845	-2.05889	2.59216	8.25423	2.60407	-1.78588	4.56986	-4.05889
Sensitive	3.03914	6.26679	6.25908	5.31796	3.70044	-1.25154	-1.78588	1.8953	7.91229	1.72683	-1.2863	3.18269	-2.55639
Sensitive	3.05832	6.24907	6.49506	5.04701	3.08746	-1.2863	-4.64386	2.65306	8.0727	2.01078	-1.51457	3.54473	-3.47393
Sensitive	3.13422	6.17053	6.22978	4.93593	3.29719	-1.39593	-4.05889	1.926	8.06286	2.01792	-2.18442	4.25248	-4.05889
Sensitive	3.16027	5.8525	6.47086	4.70487	2.76341	-1.08927	-2.73697	2.23573	7.93917	2.34767	-1.59946	4.04963	-3.8365
