# Supplementary material for: Gene Expression analysis associated with salt stress in a reciprocally crossed rice population
Source: Sci Rep. 2019 Jun 3;9:8249. doi: 10.1038/s41598-019-44757-4 (PMC6546764; doi:10.1038/s41598-019-44757-4)
Supplement: Supplementary file 3 — Supplementary File 2 [file 41598_2019_44757_MOESM3_ESM.xlsx]

## Sheet: Downregulated_Tolerant_Leaf
PACID of chk-tas	Gene Name	Transcript Name	Gene Description	GO ID	GO Description	Diff of Ph = (T)-(S)	Variance_Ln	Variance_Scale	Chi_Sq_Div_DF	_DF_	SampleVariance	Variance_Residual	RSquare	N2LL	AIC	AICC	F_T3_Ph	F_T3_Cyt	F_T3_Trt	NDF_T3_Ph	NDF_T3_Cyt	NDF_T3_Trt	DDF_T3_Ph	DDF_T3_Cyt	DDF_T3_Trt	PrF_T3_Ph	PrF_T3_Cyt	PrF_T3_Trt	Lsmean Ph S	Lsmean Ph T	Lsmean Cyt H	Lsmean Cyt I	Lsmean Trt control	Lsmean Trt stress	Std Lsmean Ph S	Std Lsmean Ph T	Std Lsmean Cyt H	Std Lsmean Cyt I	Std Lsmean Trt control	Std Lsmean Trt stress	Diff of Cyt = (I)-(H)	Diff of Trt = (stress)-(control)	t-Statistic for Diff of Ph = (T)-(S)	t-Statistic for Diff of Cyt = (I)-(H)	t-Statistic for Diff of Trt = (stress)-(control)	-log10(p-value) for Diff of Ph = (T)-(S)	-log10(p-value) for Diff of Cyt = (I)-(H)	-log10(p-value) for Diff of Trt = (stress)-(control)	Sig Index for Diff of Ph = (T)-(S)
24159028	LOC_Os11g28600	LOC_Os11g28600.1	expressed protein	0	0	-0.619171	0.0994625	0.997717	1.00294	199	1.34053	1	0.173196	619.126	199.585	1.00294	16.7582	2.41006	0.703919	1	1	1	199	199	199	6.16991e-05	0.122147	0.402477	2.2728	1.65363	1.846	2.08043	1.89993	2.0265	1.45239	-1.45239	-0.549915	0.549915	-0.296888	0.296888	0.234434	0.126566	-4.09368	1.55244	0.838999	4.20972	0.913119	0.395259	1
24125203	LOC_Os03g57600	LOC_Os03g57600.1	expressed protein	0	0	-0.613759	0.176763	1.13563	0.941247	199	1.77257	1	0.163719	687.277	187.308	0.941247	11.0414	3.97406	0.212236	1	1	1	199	199	199	0.00106036	0.0475721	0.645524	0.919076	0.305317	0.794915	0.429478	0.570018	0.654375	1.34918	-1.34918	0.803315	-0.803315	-0.185437	0.185437	-0.365437	0.0843575	-3.32286	-1.9935	0.460691	2.97455	1.32265	0.190088	1
24108680	LOC_Os07g03870	LOC_Os07g03870.1	receptor like protein kinase, putative, expressed	8.151e+52	process,cellular process,metabolism,plasma membrane,kinase activity,protein kinase activity,ATP binding,protein amino acid phosphorylation,binding,protein kinase activity,ATP binding,protein amino acid phosphorylation,binding	-0.608921	0.584709	0.627023	0.980153	199	1.87254	1	0.468714	614.469	195.05	0.980153	18.0387	20.0665	5.49538	1	1	1	199	199	199	3.3214e-05	1.25982e-05	0.0200527	1.24864	0.63972	1.26392	0.62444	1.11136	0.776997	1.01968	-1.01968	1.07086	-1.07086	0.559922	-0.559922	-0.639482	-0.334368	-4.2472	-4.47956	-2.34422	4.47868	4.89969	1.69783	1
24159165	LOC_Os11g11960	LOC_Os11g11960.1	disease resistance protein RPM1, putative, expressed	6.95055e+31	response to stress,protein binding,cell death,plasma membrane,nucleotide binding,ADP binding,ATP binding,apoptosis	-0.580897	0.155482	1.2201	0.991234	199	1.68287	1	0.201012	661.626	197.256	0.991234	11.8553	0.176228	10.3583	1	1	1	199	199	199	0.000700922	0.675088	0.00150496	1.93043	1.34954	1.67531	1.60466	1.91138	1.36859	1.15075	-1.15075	0.139962	-0.139962	1.07526	-1.07526	-0.0706525	-0.542786	-3.44315	-0.419795	-3.21844	3.15433	0.17064	2.82248	1
24136236	LOC_Os09g04050	LOC_Os09g04050.1	dehydrogenase, putative, expressed	5.82982e+91	cytosol,metabolism,biosynthesis,cellular process,secondary metabolism,response to stress,response to abiotic stimulus,catalytic activity,oxidoreductase activity,metabolism,3-beta-hydroxy-delta5-steroid dehydrogenase activity,oxidoreductase activity, acting on the CH-OH group of donors, NAD or NADP as acceptor,steroid biosynthesis,oxidation reduction,catalytic activity,coenzyme binding,cellular me…	-0.566939	0.120159	1.03381	1.03193	199	1.76642	1	0.188098	663.037	205.355	1.03193	11.6151	7.122	8.45123	1	1	1	199	199	199	0.000791695	0.00824254	0.00406175	1.36931	0.80237	1.30685	0.86483	1.32735	0.844332	1.03501	-1.03501	0.806957	-0.806957	0.8818	-0.8818	-0.44202	-0.483015	-3.4081	-2.66871	-2.9071	3.10144	2.08394	2.39129	1
24150919	LOC_Os05g05040	LOC_Os05g05040.1	expressed protein	0	0	-0.53239	0.17683	0.714877	0.98111	199	1.11656	1	0.28501	565.478	195.241	0.98111	16.3217	8.26493	0.00310519	1	1	1	199	199	199	7.63019e-05	0.00448145	0.955617	2.20683	1.67444	2.12967	1.75161	1.9443	1.93698	1.28908	-1.28908	0.915403	-0.915403	0.0177281	-0.0177281	-0.378062	-0.00732172	-4.04002	-2.87488	-0.0557242	4.11746	2.34858	0.019716	1
24099552	LOC_Os08g37660	LOC_Os08g37660.1	plastocyanin-like domain containing protein, putative, expressed	3.67455e+28	function,binding,membrane,copper ion binding,electron carrier activity,copper ion binding,electron carrier activity	-0.532377	0.548824	0.803777	1.0328	199	2.10778	1	0.393127	649.174	205.526	1.0328	11.9453	1.47078	30.7307	1	1	1	199	199	199	0.000669681	0.226661	9.34037e-08	1.295	0.762621	1.12161	0.93601	1.45862	0.599	0.818821	-0.818821	0.285462	-0.285462	1.32214	-1.32214	-0.1856	-0.85962	-3.4562	-1.21276	-5.54352	3.17413	0.644624	7.02964	1
24097977	LOC_Os08g28180	LOC_Os08g28180.1	PPR repeat domain containing protein, putative, expressed	0	0	-0.525089	0.00793273	0.441327	0.962476	199	1.23618	1	0.0833845	614.203	191.533	0.962476	11.2647	1.75986	3.59356	1	1	1	199	199	199	0.000946152	0.186163	0.0594531	0.535121	0.0100317	0.374347	0.170806	0.126963	0.418189	1.30952	-1.30952	0.50761	-0.50761	-0.726287	0.726287	-0.203541	0.291226	-3.3563	-1.3266	1.89567	3.02404	0.730107	1.22583	1
24153204	LOC_Os05g02200	LOC_Os05g02200.1	cysteine-rich repeat secretory protein 55 precursor, putative, expressed	562336749628	cell,function,response to abiotic stimulus	-0.512599	0.109868	0.602294	1.00765	199	0.888316	1	0.259355	519.559	200.522	1.00765	19.4202	3.14432	5.00156	1	1	1	199	199	199	1.71342e-05	0.0777211	0.0264346	2.89143	2.37883	2.53205	2.73821	2.50534	2.76492	1.32771	-1.32771	-0.533981	0.533981	-0.672348	0.672348	0.206158	0.259579	-4.40684	1.77322	2.23642	4.76614	1.10946	1.57783	1
24127300	LOC_Os03g01740	LOC_Os03g01740.1	expressed protein	0	0	-0.497225	0.090375	0.471307	0.984573	199	0.74334	1	0.223214	496.465	195.93	0.984573	19.9375	2.43098	0.0512543	1	1	1	199	199	199	1.33944e-05	0.120548	0.821127	2.16908	1.67186	2.00696	1.83398	1.90791	1.93302	1.49166	-1.49166	0.518913	-0.518913	-0.0753267	0.0753267	-0.172972	0.0251091	-4.46514	-1.55916	0.226394	4.87308	0.918841	0.0855895	1
24122149	LOC_Os03g62430	LOC_Os03g62430.1	OsWAK28 - OsWAK receptor-like protein kinase, expressed	5.88655e+70	plasma membrane,binding,cell organization and biogenesis,morphogenesis,cell growth,kinase activity,nucleotide binding,cell homeostasis,protein modification,process,carbohydrate metabolism,protein kinase activity,ATP binding,protein amino acid phosphorylation,protein kinase activity,ATP binding,protein amino acid phosphorylation	-0.495908	0.0194092	0.605976	1.00805	199	0.959388	1	0.119308	554.878	200.602	1.00805	14.488	3.61864	2.5167	1	1	1	199	199	199	0.000187735	0.0585796	0.114234	1.67947	1.18356	1.55474	1.30828	1.5345	1.32852	1.32709	-1.32709	0.659535	-0.659535	0.551225	-0.551225	-0.246456	-0.205982	-3.80631	-1.90227	-1.58641	3.72645	1.23225	0.942205	1
24157147	LOC_Os11g45090	LOC_Os11g45090.1	NB-ARC domain containing protein, expressed	5.5157e+20	protein binding,response to stress,ADP binding,ATP binding,apoptosis	-0.490574	0.352711	0.57363	1.03249	199	1.93243	1	0.488745	593.425	205.465	1.03249	13.4724	73.8703	29.1344	1	1	1	199	199	199	0.00031092	2.44511e-15	1.91017e-07	1.51169	1.02112	1.84673	0.686081	1.62887	0.903944	0.533575	-0.533575	1.26239	-1.26239	0.788467	-0.788467	-1.16065	-0.724923	-3.67048	-8.59479	-5.39763	3.50735	14.6117	6.71893	1
24104886	LOC_Os04g26320	LOC_Os04g26320.1	mannose-binding lectin, putative, expressed	367481505575	function,process,component	-0.482843	0.0687735	0.827249	0.998898	199	1.15306	1	0.145003	594.834	198.781	0.998898	11.3867	0.414083	2.69954	1	1	1	199	199	199	0.000889175	0.520645	0.101956	1.88292	1.40008	1.6874	1.59559	1.75886	1.52414	1.40168	-1.40168	0.26652	-0.26652	0.681366	-0.681366	-0.0918092	-0.234713	-3.37442	-0.643493	-1.64303	3.05101	0.283458	0.991585	1
24097289	LOC_Os10g39770	LOC_Os10g39770.1	zinc finger, C3HC4 type, domain containing protein, expressed	5488	binding	-0.480348	0.475033	0.637488	0.955014	199	1.51368	1	0.404723	598.09	190.048	0.955014	11.5215	0.393737	7.82177	1	1	1	199	199	199	0.000830273	0.531061	0.00566851	1.3196	0.839249	1.03529	1.12356	1.27693	0.881914	1.20911	-1.20911	-0.222172	0.222172	0.994327	-0.994327	0.0882629	-0.39502	-3.39433	0.627485	-2.79674	3.08078	0.274856	2.24653	1
24110799	LOC_Os07g41230	LOC_Os07g41230.1	esterase, putative, expressed	6.46491e+20	protein modification,biosynthesis,hydrolase activity,metabolism,plastid	-0.474567	0.26225	0.341933	0.962635	199	1.24423	1	0.322726	573.515	191.564	0.962635	12.8148	0.00169965	11.2238	1	1	1	199	199	199	0.000432079	0.967156	0.000966081	0.863638	0.389071	0.623658	0.62905	0.847997	0.404711	1.15543	-1.15543	-0.0131274	0.0131274	1.07927	-1.07927	0.00539178	-0.443286	-3.57978	0.0412268	-3.3502	3.36444	0.0145033	3.01499	1
24104488	LOC_Os04g31030	LOC_Os04g31030.1	nitrate-induced NOI protein, expressed	5.51516e+32	protein binding,membrane,signal transduction,response to stress,plasma membrane,cell death,protein modification,response to biotic stimulus	-0.456549	0.106544	0.748701	1.00349	199	1.18259	1	0.232998	580.951	199.694	1.00349	11.1455	0.644486	19.3219	1	1	1	199	199	199	0.00100546	0.423049	1.79568e-05	1.9313	1.47475	1.75778	1.64827	2.00396	1.40209	0.94568	-0.94568	0.226828	-0.226828	1.24669	-1.24669	-0.109507	-0.601869	-3.33849	-0.802799	-4.39567	2.99763	0.37361	4.74577	1
24125716	LOC_Os03g59550	LOC_Os03g59550.1	RNA recognition motif containing protein, putative, expressed	5.73761e+35	cytoplasm,nucleobase, nucleoside, nucleotide and nucleic acid metabolism,nucleoplasm,protein binding,nucleolus,RNA binding,nucleus,nucleic acid binding,nucleic acid binding	-0.442513	0.039153	0.571495	1.02296	199	1.03887	1	0.164111	560.406	203.57	1.02296	11.5561	7.06157	6.44227	1	1	1	199	199	199	0.000815807	0.00851511	0.0119093	1.54471	1.1022	1.15099	1.49592	1.15921	1.48771	1.07616	-1.07616	-0.83884	0.83884	-0.798891	0.798891	0.344928	0.328501	-3.39942	2.65736	2.53816	3.08841	2.06981	1.92411	1
24158362	LOC_Os11g10470	LOC_Os11g10470.1	expressed protein	0	0	-0.43288	0.0583178	0.448934	0.981612	199	0.719467	1	0.262211	477.949	195.341	0.981612	16.4018	7.37115	16.6568	1	1	1	199	199	199	7.33826e-05	0.00721036	6.4816e-05	2.35014	1.91726	2.27849	1.98891	1.91627	2.35113	1.00878	-1.00878	0.674821	-0.674821	-1.0134	1.0134	-0.289573	0.434861	-4.04991	-2.71499	4.08128	4.13441	2.14204	4.18832	1
24153453	LOC_Os05g42250	LOC_Os05g42250.1	cyclic nucleotide-gated ion channel 2, putative, expressed	5.21516e+67	transporter activity,membrane,nucleotide binding,response to stress,cell death,transport,cellular process,protein binding,ion channel activity,ion transport,transmembrane transport,membrane,ion channel activity,ion transport,membrane,transmembrane transport	-0.432023	0.212647	0.510931	1.00769	199	0.905696	1	0.34749	504.353	200.531	1.00769	15.3269	13.2419	5.24258	1	1	1	199	199	199	0.000124157	0.000348866	0.0230895	2.5662	2.13418	2.14938	2.551	2.47638	2.224	1.06467	-1.06467	-0.989761	0.989761	0.621971	-0.621971	0.401625	-0.252384	-3.91495	3.63894	-2.28967	3.90603	3.45734	1.63659	1
24158443	LOC_Os11g33050	LOC_Os11g33050.1	expressed protein	563436748150	nucleus,function,process	-0.388445	0.064458	0.354227	1.01355	199	0.629723	1	0.205145	461.279	201.697	1.01355	14.8983	0.57479	2.81555	1	1	1	199	199	199	0.000153311	0.449259	0.0949247	2.08271	1.69427	1.85046	1.92652	1.9727	1.80429	1.42781	-1.42781	-0.279548	0.279548	0.61903	-0.61903	0.0760526	-0.168411	-3.85983	0.758149	-1.67796	3.81443	0.347504	1.02262	1
24148647	LOC_Os12g18760	LOC_Os12g18760.2	peptidase family C78 domain containing protein, expressed	367481505575	function,process,component	-0.373655	0	0.362519	1.01057	199	0.528803	1	0.0864697	437.714	201.103	1.01057	14.6675	2.55796	0.93223	1	1	1	199	199	199	0.000171801	0.111326	0.335456	2.3421	1.96845	2.07751	2.23304	2.1083	2.20225	1.42194	-1.42194	-0.591849	0.591849	-0.357508	0.357508	0.155525	0.0939455	-3.82981	1.59936	0.96552	3.76497	0.953402	0.474364	1
24095773	LOC_Os10g34350	LOC_Os10g34350.1	aminotransferase, classes I and II, domain containing protein, expressed	9.05655e+60	catabolism,binding,catalytic activity,transferase activity,biosynthesis,cellular process,metabolism,transferase activity,pyridoxal phosphate binding,biosynthesis,amino acid metabolism,biosynthesis,transferase activity, transferring nitrogenous groups,pyridoxal phosphate binding	-0.368296	0.035972	0.251721	1.00999	199	0.666153	1	0.179257	472.305	200.989	1.00999	12.3894	0.483175	11.9578	1	1	1	199	199	199	0.00053514	0.487798	0.000665473	1.41725	1.04895	1.19703	1.26918	1.05351	1.41269	1.12099	-1.12099	-0.219611	0.219611	-1.09323	1.09323	0.0721522	0.359175	-3.51986	0.695108	3.458	3.27153	0.31176	3.17687	1
24117304	LOC_Os01g03130	LOC_Os01g03130.1	expressed protein	81503674	process,function	-0.357737	0.084456	0.311855	1.00574	199	0.616113	1	0.225991	454.986	200.143	1.00574	13.0872	3.33617	1.50364	1	1	1	199	199	199	0.000376932	0.0692707	0.22156	1.94578	1.58804	1.8569	1.67693	1.70658	1.82724	1.35242	-1.35242	0.680349	-0.680349	-0.456164	0.456164	-0.179963	0.120663	-3.61762	-1.82652	1.22623	3.42374	1.15945	0.654508	1
24124797	LOC_Os03g63550	LOC_Os03g63550.1	expressed protein	367481505575	function,process,component	-0.355343	0.0117759	0.224605	0.995336	199	0.540909	1	0.0976617	448.063	198.072	0.995336	12.5159	0.415495	1.00902	1	1	1	199	199	199	0.00050211	0.519936	0.316358	1.45802	1.10268	1.31243	1.24827	1.23035	1.33036	1.49952	-1.49952	0.270769	-0.270769	-0.422039	0.422039	-0.0641643	0.100011	-3.53779	-0.644589	1.0045	3.2992	0.28405	0.499821	1
24136333	LOC_Os09g17680	LOC_Os09g17680.1	NAD kinase, putative, expressed	1.63018e+52	kinase activity,metabolism,cytoplasm,cellular process,biosynthesis,nucleobase, nucleoside, nucleotide and nucleic acid metabolism,cytosol,NAD kinase activity,metabolism,NAD kinase activity,metabolism,NAD kinase activity,metabolism	-0.330294	0.0631165	0.353957	0.986546	199	0.576425	1	0.318085	420.745	196.323	0.986546	12.9494	27.0935	15.1029	1	1	1	199	199	199	0.000403876	4.81115e-07	0.00013861	2.86616	2.53586	2.93972	2.4623	2.87936	2.52266	0.766462	-0.766462	1.10787	-1.10787	0.827747	-0.827747	-0.477418	-0.356704	-3.59853	-5.20515	-3.88625	3.39375	6.31775	3.85821	1
24116130	LOC_Os01g51250	LOC_Os01g51250.1	mitochondrial carrier protein, putative, expressed	9.98768e+24	cellular process,transport,membrane,mitochondrion,binding,transporter activity	-0.327126	0.0920244	0.148445	1.02775	199	0.508347	1	0.235802	409.165	204.522	1.02775	14.2877	1.47677	4.36522	1	1	1	199	199	199	0.000207308	0.225721	0.037951	1.67169	1.34456	1.56036	1.45589	1.41849	1.59776	1.3352	-1.3352	0.426424	-0.426424	-0.731721	0.731721	-0.104475	0.179273	-3.77991	-1.21522	2.08931	3.68338	0.646429	1.42078	1
24149255	LOC_Os12g31490	LOC_Os12g31490.1	expressed protein	9536573916020	plastid,mitochondrion,membrane	-0.312523	0.0193047	0.231172	1.00716	199	0.426731	1	0.132785	395.839	200.424	1.00716	12.9772	0.1099	1.69634	1	1	1	199	199	199	0.00039829	0.740607	0.194272	2.09465	1.78213	1.95271	1.92407	1.88215	1.99463	1.48221	-1.48221	0.135838	-0.135838	-0.53347	0.53347	-0.0286413	0.112482	-3.60238	-0.331511	1.30244	3.3998	0.130412	0.711589	1
24096333	LOC_Os10g43060	LOC_Os10g43060.1	expressed protein	557581503674	component,process,function	-0.287295	0.17894	0.246191	1.00028	199	0.574851	1	0.379679	407.421	199.055	1.00028	11.1616	2.69143	0.523856	1	1	1	199	199	199	0.000997259	0.102469	0.470052	2.26041	1.97311	2.18716	2.04636	2.1478	2.08572	1.39379	-1.39379	0.683101	-0.683101	0.30121	-0.30121	-0.140804	-0.0620871	-3.34089	-1.64056	-0.723779	3.00119	0.989408	0.327855	1
24093359	LOC_Os10g26570	LOC_Os10g26570.1	phosphofructokinase, putative, expressed	5.97591e+52	carbohydrate metabolism,catabolism,energy pathways,cytosol,plastid,cellular process,kinase activity,6-phosphofructokinase activity,glycolysis,6-phosphofructokinase complex,6-phosphofructokinase activity,6-phosphofructokinase complex,glycolysis	-0.271807	0.0241152	0.218356	0.981742	199	0.31367	1	0.180477	333.033	195.367	0.981742	13.3288	0.00216026	4.21361	1	1	1	199	199	199	0.000334028	0.962975	0.0414096	2.95792	2.68611	2.82029	2.82374	2.74575	2.89828	1.37879	-1.37879	-0.0175332	0.0175332	-0.773709	0.773709	0.00345638	0.152524	-3.65087	0.0464786	2.05271	3.47622	0.0163848	1.3829	1
24157789	LOC_Os11g25454	LOC_Os11g25454.1	cytokinin-N-glucosyltransferase 1, putative, expressed	6.95017e+47	response to stress,transferase activity,metabolism,cell,response to biotic stimulus,transferase activity, transferring hexosyl groups,metabolism,metabolism,transferase activity, transferring hexosyl groups,metabolism,transferase activity, transferring hexosyl groups	-0.265018	0.0363136	0.244871	0.999611	199	0.333029	1	0.182328	343.876	198.923	0.999611	12.3602	0.00043346	0.0593767	1	1	1	199	199	199	0.000543093	0.98341	0.807735	3.3346	3.06958	3.20288	3.20131	3.21127	3.19292	1.57733	-1.57733	0.0093372	-0.0093372	0.109223	-0.109223	-0.0015688	-0.0183513	-3.5157	-0.0208197	-0.243673	3.26513	0.00726523	0.0927312	1
24149415	LOC_Os05g12481	LOC_Os05g12481.1	expressed protein	0	0	-0.255966	0.137793	0.225152	0.989514	199	0.402029	1	0.379736	340.362	196.913	0.989514	12.2342	1.28843	2.28404	1	1	1	199	199	199	0.000578726	0.257703	0.132297	3.28374	3.02777	3.19729	3.11422	3.21102	3.10049	1.39116	-1.39116	0.45147	-0.45147	0.600702	-0.600702	-0.0830679	-0.110526	-3.49774	-1.13509	-1.5113	3.23753	0.588881	0.878449	1
24156141	LOC_Os11g39370	LOC_Os11g39370.1	BRASSINOSTEROID INSENSITIVE 1-associated receptor kinase 1 precursor, putative, expressed	1.63016e+48	kinase activity,plasma membrane,metabolism,cellular process,protein modification,protein kinase activity,ATP binding,protein amino acid phosphorylation,protein binding,protein binding,protein kinase activity,protein amino acid phosphorylation	-0.233937	0.0565525	0.109875	1.00793	199	0.248438	1	0.462617	210.021	200.579	1.00793	19.8595	0.449688	60.0137	1	1	1	199	199	199	1.39003e-05	0.503261	4.7085e-13	3.68626	3.45233	3.55169	3.5869	3.77284	3.36575	0.78558	-0.78558	-0.118209	0.118209	1.36707	-1.36707	0.0352013	-0.407099	-4.4564	0.670588	-7.74685	4.85697	0.298207	12.3271	1
24104636	LOC_Os04g52300	LOC_Os04g52300.1	expressed protein	562336748150	cell,function,process	-0.228757	0.0101448	0.059652	1.0351	199	0.180072	1	0.162883	213.472	205.984	1.0351	18.0019	1.42932	5.65523	1	1	1	199	199	199	3.38082e-05	0.233299	0.0183502	2.56207	2.33331	2.41559	2.47979	2.51163	2.38376	1.34053	-1.34053	-0.376197	0.376197	0.74931	-0.74931	0.0641971	-0.127868	-4.24287	1.19554	-2.37807	4.47098	0.632088	1.73636	1
24151842	LOC_Os05g27730	LOC_Os05g27730.1	WRKY53, expressed	6.13991e+49	nucleobase, nucleoside, nucleotide and nucleic acid metabolism,biosynthesis,transcription factor activity,cellular process,response to abiotic stimulus,response to stress,transcription factor activity,sequence-specific DNA binding,regulation of transcription, DNA-dependent,transcription factor activity,regulation of transcription, DNA-dependent,sequence-specific DNA binding	-0.224528	0.146891	0.20469	0.998363	199	0.400595	1	0.484062	303.852	198.674	0.998363	11.534	2.389	22.5583	1	1	1	199	199	199	0.000824987	0.123781	3.89539e-06	4.37868	4.15415	4.31756	4.21528	4.42341	4.10942	0.889021	-0.889021	0.404979	-0.404979	1.24324	-1.24324	-0.10228	-0.313987	-3.39618	-1.54564	-4.74956	3.08355	0.907347	5.40945	1
24126339	LOC_Os03g55270	LOC_Os03g55270.1	TIP41, putative, expressed	367481505829	function,process,cytosol	-0.17179	0.0210898	0.0533703	1.01282	199	0.166765	1	0.213135	196.933	201.551	1.01282	11.0905	0.808895	6.15907	1	1	1	199	199	199	0.00103408	0.369534	0.0139023	2.601	2.42921	2.53824	2.49197	2.45133	2.57887	1.24084	-1.24084	0.334155	-0.334155	-0.92123	0.92123	-0.0462627	0.127541	-3.33024	-0.899386	2.48175	2.98545	0.432345	1.85691	1
24128618	LOC_Os03g56300	LOC_Os03g56300.1	4Fe-4S binding domain containing protein, expressed	3.82457e+38	catalytic activity,mitochondrion,membrane,binding,metabolism,electron carrier activity,iron-sulfur cluster binding,electron carrier activity,iron-sulfur cluster binding	-0.11681	0.0185634	0.0368679	0.98561	199	0.078726	1	0.302648	35.6846	196.136	0.98561	11.498	0.0421871	10.5585	1	1	1	199	199	199	0.000840219	0.837474	0.0013578	3.85986	3.74305	3.79792	3.805	3.74559	3.85733	1.14148	-1.14148	-0.0691623	0.0691623	-1.0919	1.0919	0.00707751	0.111736	-3.39088	0.205395	3.24939	3.07561	0.0770289	2.86716	1
[truncated: 4 more columns]

## Sheet: Upregulated_Tolerant_Leaf
PACID of chk-tas	Gene Name	Transcript Name	Gene Description	GO ID	GO Description	Diff of Ph = (T)-(S)	Variance_Ln	Variance_Scale	Chi_Sq_Div_DF	_DF_	SampleVariance	Variance_Residual	RSquare	N2LL	AIC	AICC	F_T3_Ph	F_T3_Cyt	F_T3_Trt	NDF_T3_Ph	NDF_T3_Cyt	NDF_T3_Trt	DDF_T3_Ph	DDF_T3_Cyt	DDF_T3_Trt	PrF_T3_Ph	PrF_T3_Cyt	PrF_T3_Trt	Lsmean Ph S	Lsmean Ph T	Lsmean Cyt H	Lsmean Cyt I	Lsmean Trt control	Lsmean Trt stress	Std Lsmean Ph S	Std Lsmean Ph T	Std Lsmean Cyt H	Std Lsmean Cyt I	Std Lsmean Trt control	Std Lsmean Trt stress	Diff of Cyt = (I)-(H)	Diff of Trt = (stress)-(control)	t-Statistic for Diff of Ph = (T)-(S)	t-Statistic for Diff of Cyt = (I)-(H)	t-Statistic for Diff of Trt = (stress)-(control)	-log10(p-value) for Diff of Ph = (T)-(S)	-log10(p-value) for Diff of Cyt = (I)-(H)	-log10(p-value) for Diff of Trt = (stress)-(control)	Sig Index for Diff of Ph = (T)-(S)
24098189	LOC_Os08g45190	LOC_Os08g45190.1	PGR5, putative, expressed	1.60207e+33	membrane,response to stress,thylakoid,energy pathways,plastid,function,response to abiotic stimulus,photosynthesis	0.104963	0.0760141	0.0468141	1.0017	199	0.127919	1	0.639294	12.3695	199.338	1.0017	11.3497	9.5698	20.7261	1	1	1	199	199	199	0.000906101	0.00226239	9.21687e-06	6.19216	6.29713	6.19637	6.29292	6.31557	6.17372	-0.825089	0.825089	-0.758886	0.758886	1.11504	-1.11504	0.0965413	-0.14185	3.36893	3.09351	-4.55259	3.04282	2.64543	5.03542	1
24128230	LOC_Os03g07300	LOC_Os03g07300.1	ribulose-phosphate 3-epimerase, chloroplast precursor, putative, expressed	5576,9791,3,9536,8152,5975,5515,3824,9607,9628,6950,9579,9790,4750,5975,4750,5975,4750,5975	extracellular,post-embryonic development,reproduction,plastid,metabolism,carbohydrate metabolism,protein binding,catalytic activity,response to biotic stimulus,response to abiotic stimulus,response to stress,thylakoid,embryonic development,ribulose-phosphate 3-epimerase activity,carbohydrate metabolism,ribulose-phosphate 3-epimerase activity,carbohydrate metabolism,ribulose-phosphate 3-epimerase …	0.110066	0.0373327	0.0539305	1.00023	199	0.117328	1	0.559862	27.6919	199.046	1.00023	11.1367	20.0935	70.2401	1	1	1	199	199	199	0.00100997	1.24379e-05	9.43617e-15	7.152	7.26207	7.13301	7.28106	7.34524	7.06883	-0.523681	0.523681	-0.704421	0.704421	1.31512	-1.31512	0.148053	-0.276409	3.33718	4.48257	-8.38094	2.99569	4.90525	14.0252	1
24110650	LOC_Os07g37420	LOC_Os07g37420.1	versicolorin reductase, putative, expressed	8.15238e+43	metabolism,catalytic activity,binding,oxidoreductase activity,metabolism,catalytic activity,coenzyme binding,cellular metabolism,metabolism,oxidoreductase activity	0.145443	0.0961798	0.0766816	1.00096	199	0.200838	1	0.615488	112.46	199.19	1.00096	13.0132	4.25976	50.5737	1	1	1	199	199	199	0.000391172	0.0403229	2.0187e-11	5.26135	5.40679	5.29239	5.37575	5.47749	5.19065	-0.692193	0.692193	-0.396719	0.396719	1.36509	-1.36509	0.0833582	-0.286832	3.60738	2.06392	-7.11152	3.40763	1.39445	10.6949	1
24106342	LOC_Os04g25400	LOC_Os04g25400.2	uncharacterized protein all1601, putative, expressed	8150382481529540	process,catalytic activity,metabolism,plastid	0.148147	0.0184289	0.0719568	1.00049	199	0.114271	1	0.335607	94.6319	199.098	1.00049	13.8238	32.617	0.0218596	1	1	1	199	199	199	0.000260996	4.04144e-08	0.882611	4.77342	4.92157	4.73356	4.96143	4.84455	4.85044	-0.861626	0.861626	-1.3253	1.3253	-0.0342653	0.0342653	0.227872	0.00589155	3.71803	5.71113	0.14785	3.58337	7.39346	0.0542307	1
24103132	LOC_Os04g56350	LOC_Os04g56350.1	nucleolar protein,Nop52 containing protein, expressed	6.13937e+38	nucleobase, nucleoside, nucleotide and nucleic acid metabolism,function,cytosol,rRNA processing,nucleolar preribosome, small subunit precursor,rRNA processing,nucleolar preribosome, small subunit precursor,rRNA processing,nucleolar preribosome, small subunit precursor	0.155365	0.0140404	0.0642164	1.00095	199	0.107016	1	0.239804	105.281	199.19	1.00095	14.2669	0.534742	6.15955	1	1	1	199	199	199	0.000209454	0.46548	0.0138987	3.787	3.94237	3.87974	3.84963	3.91577	3.81359	-1.30405	1.30405	0.252766	-0.252766	0.857643	-0.857643	-0.0301145	-0.10218	3.77716	-0.731261	-2.48184	3.67891	0.332099	1.85702	1
24156501	LOC_Os11g37130	LOC_Os11g37130.1	mttA/Hcf106 family protein, putative, expressed	9.537e+42	plastid,cellular process,thylakoid,membrane,transport,transporter activity,protein transporter activity,protein transport,protein transporter activity,protein transport	0.156934	0.0161115	0.0943462	0.998625	199	0.143318	1	0.316325	142.455	198.726	0.998625	12.0115	0.0750068	42.0007	1	1	1	199	199	199	0.000647636	0.784466	7.02587e-10	4.6739	4.83083	4.75857	4.74616	4.60567	4.89906	-0.745254	0.745254	0.0589429	-0.0589429	-1.39324	1.39324	-0.012412	0.293385	3.46576	-0.273874	6.4808	3.18867	0.105426	9.1533	1
24151922	LOC_Os05g01270	LOC_Os05g01270.1	peptidyl-prolyl cis-trans isomerase, putative, expressed	9.5362e+54	plastid,protein metabolism,cellular process,thylakoid,protein binding,cell organization and biogenesis,catalytic activity,membrane,protein modification,peptidyl-prolyl cis-trans isomerase activity,protein folding,peptidyl-prolyl cis-trans isomerase activity,protein folding	0.163411	0.11869	0.103249	0.999297	199	0.239295	1	0.577723	165.803	198.86	0.999297	12.5056	4.7081	31.616	1	1	1	199	199	199	0.000504742	0.0312056	6.29728e-08	5.51164	5.67505	5.54313	5.64356	5.46346	5.72323	-0.800169	0.800169	-0.491746	0.491746	-1.27197	1.27197	0.100425	0.259763	3.53632	2.16982	5.62281	3.29693	1.50577	7.20085	1
24104583	LOC_Os04g45810	LOC_Os04g45810.1	homeobox associated leucine zipper, putative, expressed	9.62856e+77	response to abiotic stimulus,nucleus,response to endogenous stimulus,nucleobase, nucleoside, nucleotide and nucleic acid metabolism,biosynthesis,transcription factor activity,response to stress,signal transduction,transcription factor activity,sequence-specific DNA binding,regulation of transcription, DNA-dependent,DNA binding,nucleus,DNA binding,nucleus,regulation of transcription, DNA-dependent…	0.168153	0.148409	0.0890202	1.00631	199	0.380108	1	0.769794	139.045	200.256	1.00631	15.5083	10.0418	338.709	1	1	1	199	199	199	0.000113578	0.0017717	7.89693e-45	6.0101	6.17825	6.02642	6.16193	5.70139	6.48696	-0.32634	0.32634	-0.263008	0.263008	-1.52458	1.52458	0.135519	0.785565	3.93806	3.16889	18.4041	3.94471	2.75161	44.1025	1
24134054	LOC_Os02g03330	LOC_Os02g03330.1	expressed protein	9.53637e+24	plastid,transcription factor activity,nucleobase, nucleoside, nucleotide and nucleic acid metabolism,biosynthesis,thylakoid,membrane	0.170423	0.143318	0.121315	0.996479	199	0.273786	1	0.563048	200.135	198.299	0.996479	11.4239	8.10831	21.4454	1	1	1	199	199	199	0.000872499	0.00486864	6.5647e-06	5.03445	5.20488	5.04775	5.19158	5.23644	5.00289	-0.834471	0.834471	-0.704226	0.704226	1.14356	-1.14356	0.143823	-0.233547	3.37993	2.84751	-4.63092	3.05924	2.31259	5.18278	1
24125623	LOC_Os03g41080	LOC_Os03g41080.1	seed maturation protein PM23, putative, expressed	0	0	0.172546	0.0280813	0.108772	0.99956	199	0.153627	1	0.300882	164.525	198.912	0.99956	13.2166	0.242071	15.8944	1	1	1	199	199	199	0.000353295	0.623257	9.40045e-05	5.32048	5.49302	5.39506	5.41844	5.50137	5.31213	-1.06088	1.06088	-0.143732	0.143732	1.16356	-1.16356	0.0233772	-0.189247	3.63547	0.492007	-3.98678	3.45186	0.205333	4.02685	1
24101677	LOC_Os08g20544	LOC_Os08g20544.1	expressed protein	5.62337e+27	cell,function,component,plasma membrane,process,protein binding,protein binding	0.187177	0.100796	0.116428	0.979077	199	0.245333	1	0.491531	208.328	194.836	0.979077	12.7834	1.131	15.2108	1	1	1	199	199	199	0.000438941	0.288852	0.000131449	3.82051	4.00768	3.88621	3.94198	3.81203	4.01616	-1.04756	1.04756	-0.312159	0.312159	-1.14244	1.14244	0.0557762	0.204129	3.57539	1.06348	3.9001	3.35759	0.539325	3.88124	1
24131266	LOC_Os02g02550	LOC_Os02g02550.1	peptidyl-prolyl cis-trans isomerase, FKBP-type, putative, expressed	9.53696e+32	plastid,thylakoid,binding,protein modification,membrane,catalytic activity,protein folding,protein folding	0.203122	0.105805	0.0925924	0.993415	199	0.217676	1	0.510611	175.57	197.69	0.993415	18.1925	4.31399	2.09345	1	1	1	199	199	199	3.08447e-05	0.0390841	0.149505	3.79968	4.0028	3.85168	3.9508	3.93571	3.86677	-1.35914	1.35914	-0.663292	0.663292	0.461285	-0.461285	0.0991281	-0.0689383	4.26527	2.07702	-1.44688	4.51082	1.408	0.825345	1
24094103	LOC_Os10g07229	LOC_Os10g07229.1	dehydrogenase, putative, expressed	3.82455e+58	catalytic activity,binding,metabolism,zinc ion binding,oxidoreductase activity,oxidation reduction,zinc ion binding,oxidoreductase activity,oxidation reduction,oxidoreductase activity,zinc ion binding,oxidoreductase activity,oxidation reduction	0.204337	0.136849	0.0976271	1.01097	199	0.27431	1	0.609128	175.843	201.182	1.01097	18.9297	23.5743	0.133174	1	1	1	199	199	199	2.16583e-05	2.42638e-06	0.715551	4.27716	4.4815	4.26506	4.4936	4.37076	4.3879	-1.05223	1.05223	-1.17687	1.17687	-0.0882658	0.0882658	0.228541	0.0171407	4.35082	4.85534	0.36493	4.66438	5.61504	0.145359	1
24152908	LOC_Os05g44300	LOC_Os05g44300.1	plant-specific domain TIGR01615 family protein, expressed	557581503674	component,process,function	0.207612	0.140443	0.186975	1.00517	199	0.326325	1	0.431801	281.493	200.029	1.00517	11.1536	2.76633	6.99628	1	1	1	199	199	199	0.00100133	0.0978405	0.00882009	4.8333	5.04091	4.88532	4.98888	5.01933	4.85488	-1.15433	1.15433	-0.575779	0.575779	0.914333	-0.914333	0.103557	-0.164447	3.3397	1.66323	-2.64505	2.99942	1.00948	2.05453	1
24101674	LOC_Os08g35860	LOC_Os08g35860.1	cytokinin dehydrogenase precursor, putative, expressed	9.98738e+76	cellular process,catalytic activity,component,catabolism,metabolism,UDP-N-acetylmuramate dehydrogenase activity,oxidoreductase activity,FAD binding,oxidation reduction,cytokinin dehydrogenase activity,cytokinin metabolism,cytokinin metabolism,cytokinin dehydrogenase activity,FAD binding,oxidation reduction,oxidoreductase activity,FAD binding	0.234495	0.137957	0.187593	1.00519	199	0.387438	1	0.483644	295.575	200.033	1.00519	13.2156	0.531901	54.6055	1	1	1	199	199	199	0.00035347	0.466666	3.98082e-12	3.79989	4.03439	3.89358	3.94069	3.67888	4.15539	-0.69541	0.69541	-0.139712	0.139712	-1.41311	1.41311	0.0471113	0.476506	3.63533	0.729316	7.38955	3.45165	0.330994	11.4	1
24130655	LOC_Os02g04610	LOC_Os02g04610.1	expressed protein	0	0	0.240645	0.000342586	0.134085	1.00991	199	0.301718	1	0.1544	310.597	200.973	1.00991	11.6421	5.23039	18.7022	1	1	1	199	199	199	0.000780938	0.0232477	2.41508e-05	2.01798	2.25862	2.05761	2.21899	2.29169	1.98491	-0.90168	0.90168	-0.604685	0.604685	1.14949	-1.14949	0.161382	-0.306783	3.41205	2.287	-4.3246	3.10738	1.63362	4.61707	1
24111751	LOC_Os07g38950	LOC_Os07g38950.1	expressed protein	81503674	process,function	0.250472	0.03468	0.113058	1.01373	199	0.296761	1	0.239022	303.753	201.733	1.01373	13.8957	6.44736	3.04797	1	1	1	199	199	199	0.000251831	0.0118764	0.0823811	2.03106	2.28153	2.2417	2.0709	2.21506	2.09754	-1.21801	1.21801	0.830583	-0.830583	0.571474	-0.571474	-0.170801	-0.117518	3.72769	-2.53916	-1.74585	3.59889	1.92532	1.08417	1
24102573	LOC_Os04g35530	LOC_Os04g35530.1	expressed protein	5.48896e+60	binding,thylakoid,photosynthesis,plastid,calcium ion binding,photosynthesis,photosystem II,oxygen evolving complex,extrinsic to membrane,calcium ion binding,photosystem II,oxygen evolving complex,photosynthesis,extrinsic to membrane	0.262622	0.0823043	0.162321	0.983867	199	0.39859	1	0.296299	357.967	195.79	0.983867	11.5674	13.9063	5.64903	1	1	1	199	199	199	0.000811141	0.000250501	0.0184133	1.89074	2.15336	2.16651	1.87758	2.11404	1.93005	-0.962035	0.962035	1.05841	-1.05841	0.673983	-0.673983	-0.288932	-0.183988	3.40108	-3.72912	-2.37677	3.0909	3.60119	1.73487	1
24131761	LOC_Os02g39700	LOC_Os02g39700.1	RNA binding protein, putative, expressed	5.65437e+31	nucleoplasm,RNA binding,cellular process,cytosol,embryonic development,cell wall,nucleic acid binding,nucleic acid binding	0.294722	0.0435638	0.171914	0.983896	199	0.399139	1	0.217974	373.436	195.795	0.983896	13.0834	0.00589666	7.92218	1	1	1	199	199	199	0.000377649	0.938868	0.00537385	1.6939	1.98862	1.84439	1.83813	1.72665	1.95587	-1.24792	1.24792	0.0265163	-0.0265163	-0.970562	0.970562	-0.00626238	0.229218	3.6171	-0.0767897	2.81464	3.42291	0.0273955	2.26971	1
24097594	LOC_Os08g32910	LOC_Os08g32910.1	expressed protein	81503674	process,function	0.310455	0.287263	0.246533	0.993135	199	0.718054	1	0.555566	390.911	197.634	0.993135	14.5487	2.14194	62.9243	1	1	1	199	199	199	0.000182186	0.144899	1.52215e-13	2.39377	2.70423	2.48927	2.60873	2.87399	2.22401	-0.672281	0.672281	-0.258675	0.258675	1.40752	-1.40752	0.119455	-0.649987	3.81428	1.46354	-7.93248	3.73949	0.838935	12.8175	1
24109358	LOC_Os07g02250	LOC_Os07g02250.1	expressed protein	0	0	0.329877	0.222018	0.282107	1.01439	199	0.585559	1	0.383922	409.107	201.864	1.01439	14.9065	6.69166	1.64706	1	1	1	199	199	199	0.00015269	0.0103995	0.200852	2.41636	2.74623	2.47052	2.69207	2.52649	2.6361	-1.26533	1.26533	-0.849815	0.849815	-0.420418	0.420418	0.22155	0.109605	3.86089	2.58682	1.28338	3.81619	1.98299	0.697124	1
24126306	LOC_Os03g18110	LOC_Os03g18110.1	proteins of unknown function domain containing protein, putative, expressed	578396073674	endoplasmic reticulum,response to biotic stimulus,function	0.343177	0.116767	0.304794	1.01624	199	0.827801	1	0.352488	476.74	202.231	1.01624	11.2741	1.58539	44.4188	1	1	1	199	199	199	0.000941658	0.209462	2.54572e-10	1.3431	1.68627	1.4502	1.57917	1.86042	1.16895	-0.693299	0.693299	-0.260553	0.260553	1.39694	-1.39694	0.128972	-0.691475	3.35769	1.25912	-6.66474	3.02611	0.678896	9.59419	1
24103910	LOC_Os04g38750	LOC_Os04g38750.1	plastid-specific 30S ribosomal protein 3, chloroplast precursor, putative, expressed	9.57916e+60	thylakoid,membrane,structural molecule activity,plastid,protein biosynthesis,structural constituent of ribosome,protein biosynthesis,intracellular,ribosome,plastid,structural constituent of ribosome,intracellular,ribosome,protein biosynthesis,plastid	0.343224	0.216805	0.41773	0.999596	199	0.67274	1	0.410975	430.858	198.92	0.999596	14.1081	13.0255	10.4596	1	1	1	199	199	199	0.000226617	0.000388756	0.00142859	6.1504	6.49362	6.1569	6.48712	6.17427	6.46975	-0.96821	0.96821	-0.931538	0.931538	-0.83355	0.83355	0.330224	0.295488	3.75607	3.60909	3.23413	3.64471	3.41032	2.84509	1
24108781	LOC_Os07g44180	LOC_Os07g44180.1	OsRCI2-10 - Hydrophobic protein LTI6A, expressed	1.60207e+27	membrane,response to stress,response to abiotic stimulus,integral to membrane,integral to membrane,integral to membrane	0.347949	0.158987	0.256503	0.99636	199	0.432259	1	0.413519	343.789	198.276	0.99636	22.5208	2.04593	1.27919	1	1	1	199	199	199	3.96418e-06	0.154182	0.259412	4.1687	4.51665	4.29016	4.3952	4.30121	4.38415	-1.47573	1.47573	-0.445522	0.445522	-0.351743	0.351743	0.105045	0.0829341	4.74561	1.43036	1.13101	5.40185	0.811968	0.58601	1
24109189	LOC_Os07g48690	LOC_Os07g48690.1	DUF630/DUF632 domains containing protein, putative, expressed	9058588664645580	biosynthesis,plasma membrane,protein modification,component	0.365882	0.0311934	0.48902	1.01126	199	0.784576	1	0.265099	483.49	201.241	1.01126	11.615	0.365029	42.0997	1	1	1	199	199	199	0.000791749	0.546415	6.73851e-10	2.23447	2.60035	2.44987	2.38496	2.76713	2.0677	-0.730429	0.730429	0.129591	-0.129591	1.39631	-1.39631	-0.064914	-0.69943	3.40808	-0.604176	-6.48843	3.10141	0.262478	9.17144	1
24124017	LOC_Os03g59880	LOC_Os03g59880.1	expressed protein	5.6232e+17	cell,protein metabolism,hydrolase activity,cysteine-type peptidase activity	0.377613	0.0107079	0.444007	0.998891	199	0.608003	1	0.0865096	473.196	198.779	0.998891	12.6231	0.12054	0.102044	1	1	1	199	199	199	0.000475755	0.728817	0.749726	1.89494	2.27255	2.06529	2.10219	2.06676	2.10073	-1.56737	1.56737	-0.153157	0.153157	-0.141012	0.141012	0.0368986	0.0339728	3.5529	0.347188	0.319443	3.32262	0.137382	0.125097	1
24129470	LOC_Os02g04760	LOC_Os02g04760.1	cycloartenol synthase, putative, expressed	9.98716e+28	cellular process,cell organization and biogenesis,catalytic activity,development,lipid metabolism,vacuole,biosynthesis	0.380769	0.0764697	0.500787	1.02996	199	1.1698	1	0.486055	494.705	204.962	1.02996	12.4068	0.297555	147.703	1	1	1	199	199	199	0.000530482	0.58603	8.80027e-26	2.4556	2.83637	2.61649	2.67548	1.98823	3.30374	-0.439201	0.439201	-0.0680458	0.0680458	-1.51739	1.51739	0.0589928	1.31551	3.52233	0.545486	12.1533	3.27533	0.23208	25.0555	1
24110530	LOC_Os07g43370	LOC_Os07g43370.1	amine oxidase family protein, putative, expressed	95361649155114	plastid,oxidoreductase activity,oxidation reduction	0.385634	0.0702161	0.350955	0.995076	199	0.488912	1	0.250406	406.897	198.02	0.995076	19.2452	1.39315	0.524568	1	1	1	199	199	199	1.86264e-05	0.239283	0.46975	3.12371	3.50934	3.26458	3.36847	3.28469	3.34837	-1.50766	1.50766	-0.406184	0.406184	-0.248968	0.248968	0.103895	0.063682	4.38694	1.18032	0.724271	4.72987	0.621088	0.328133	1
24145711	LOC_Os12g17230	LOC_Os12g17230.1	expressed protein	0	0	0.402078	0.133227	0.586587	0.997732	199	0.808714	1	0.218493	515.545	198.549	0.997732	12.1981	0.478486	0.021978	1	1	1	199	199	199	0.000589359	0.489915	0.882296	2.40277	2.80485	2.56393	2.64368	2.61234	2.59527	-1.54958	1.54958	-0.307366	0.307366	0.0658009	-0.0658009	0.079754	-0.0170737	3.49258	0.691727	-0.14825	3.22962	0.309879	0.0543858	1
24113269	LOC_Os07g43925	LOC_Os07g43925.1	expressed protein	367481505575	function,process,component	0.414437	0.349109	0.256087	0.964255	199	0.910792	1	0.48187	467.758	191.887	0.964255	17.3942	0.0886023	20.4673	1	1	1	199	199	199	4.53309e-05	0.766272	1.04173e-05	1.16478	1.57922	1.38677	1.35724	1.59859	1.14542	-1.06583	1.06583	0.07596	-0.07596	1.16543	-1.16543	-0.0295361	-0.453164	4.17063	-0.297661	-4.52409	4.34361	0.115617	4.98225	1
24111498	LOC_Os07g43810	LOC_Os07g43810.1	RNA recognition motif containing protein, putative, expressed	9.5367e+36	plastid,response to stress,RNA binding,response to endogenous stimulus,thylakoid,response to abiotic stimulus,membrane,nucleic acid binding,nucleic acid binding	0.419487	0.148339	0.564296	0.998428	199	0.865236	1	0.369051	488.61	198.687	0.998428	15.3282	0.17037	46.2214	1	1	1	199	199	199	0.000124073	0.680228	1.2031e-10	4.28474	4.70422	4.47234	4.51662	4.13038	4.85858	-0.788146	0.788146	-0.0831813	0.0831813	-1.36818	1.36818	0.0442728	0.728205	3.91513	0.412759	6.79863	3.90632	0.167346	9.9197	1
24159332	LOC_Os11g29110	LOC_Os11g29110.1	Leucine Rich Repeat family protein, expressed	6.95017e+19	response to stress,nucleotide binding,ADP binding,ATP binding,apoptosis	0.500613	0.0461007	0.482866	1.0126	199	0.734467	1	0.178507	495.01	201.506	1.0126	20.6918	0.487285	2.59838	1	1	1	199	199	199	9.36748e-06	0.485956	0.108558	1.84325	2.34387	2.13199	2.05512	2.18237	2.00475	-1.47476	1.47476	0.226455	-0.226455	0.523249	-0.523249	-0.0768708	-0.177618	4.54882	-0.698058	-1.61195	5.02838	0.313403	0.96434	1
24105342	LOC_Os04g12530	LOC_Os04g12530.1	amino acid transporter family protein, putative, expressed	5.21516e+24	transporter activity,membrane,vacuole,cellular process,transport,process	0.517867	0.915261	0.584394	0.983498	199	1.85894	1	0.476341	608.851	195.716	0.983498	13.9467	9.76015	0.821741	1	1	1	199	199	199	0.000245527	0.00204965	0.365768	0.729405	1.24727	0.77154	1.20514	0.92569	1.05099	-1.19197	1.19197	-0.998011	0.998011	-0.288396	0.288396	0.433597	0.125297	3.73452	3.12412	0.906499	3.6099	2.68832	0.436794	1
24101483	LOC_Os08g14950	LOC_Os08g14950.1	receptor-like protein kinase 2 precursor, putative, expressed	5.88672e+51	plasma membrane,signal transduction,kinase activity,nucleotide binding,protein modification,protein kinase activity,ATP binding,protein amino acid phosphorylation,protein binding,protein kinase activity,ATP binding,protein amino acid phosphorylation,protein binding	0.536931	0.326888	0.867052	1.00167	199	1.35764	1	0.374544	578.916	199.333	1.00167	16.229	14.3323	3.37019	1	1	1	199	199	199	7.98325e-05	0.000202774	0.0678785	3.6184	4.15534	4.1395	3.63424	4.00924	3.7645	-1.09284	1.09284	1.02839	-1.02839	0.498119	-0.498119	-0.505263	-0.244734	4.02852	-3.78581	-1.83581	4.09782	3.69299	1.16827	1
24141870	LOC_Os06g31060	LOC_Os06g31060.2	PROLM23 - Prolamin precursor, expressed	0	0	0.541177	0.16867	0.998903	0.995365	199	1.41784	1	0.200145	628.914	198.078	0.995365	12.3672	0.0491284	3.71768	1	1	1	199	199	199	0.000541161	0.824814	0.0552625	1.41877	1.95994	1.67228	1.70643	1.83796	1.54075	-1.38378	1.38378	-0.0873352	0.0873352	0.759957	-0.759957	0.0341557	-0.29721	3.51671	0.221649	-1.92813	3.26667	0.0836438	1.25757	1
24140232	LOC_Os06g19095	LOC_Os06g19095.1	expressed protein	0	0	0.555942	0.178585	0.989108	1.0034	199	1.51366	1	0.356789	599.393	199.677	1.0034	15.3123	0.393255	46.5732	1	1	1	199	199	199	0.000125047	0.531312	1.0401e-10	3.49994	4.05589	3.82251	3.73332	4.26305	3.29278	-0.783575	0.783575	0.125719	-0.125719	1.36755	-1.36755	-0.0891968	-0.970272	3.9131	-0.627101	-6.82445	3.90293	0.27465	9.98292	1
24121848	LOC_Os03g41438	LOC_Os03g41438.1	serpin domain containing protein, putative, expressed	1.95383e+25	protein metabolism,enzyme regulator activity,extracellular,metabolism,process,serine protease inhibitor activity	0.580089	0	0.743932	0.995313	199	0.951437	1	0.0924343	556.367	198.067	0.995313	19.2912	0.100131	0.711401	1	1	1	199	199	199	1.8222e-05	0.752004	0.399992	1.72288	2.30297	1.99204	2.0338	1.95719	2.06865	-1.54887	1.54887	-0.111507	0.111507	-0.297618	0.297618	0.0417621	0.111465	4.39217	0.316435	0.843446	4.73941	0.12378	0.397949	1
24134738	LOC_Os02g49340	LOC_Os02g49340.1	nitrate-induced NOI protein, putative, expressed	815058863674	process,plasma membrane,function	0.58009	0.339862	0.574234	0.989566	199	1.82508	1	0.427458	610.18	196.924	0.989566	16.7889	2.67011	45.2583	1	1	1	199	199	199	6.07861e-05	0.10383	1.79425e-10	0.513486	1.09358	0.919047	0.688014	1.29163	0.315428	-0.791499	0.791499	0.315231	-0.315231	1.33198	-1.33198	-0.231033	-0.976205	4.09743	-1.63405	-6.72743	4.2162	0.983678	9.74612	1
24100120	LOC_Os08g24250	LOC_Os08g24250.1	hypothetical protein	0	0	0.61149	0.151892	0.620821	1.02279	199	1.26279	1	0.305312	572.566	203.535	1.02279	21.8059	23.9077	1.33911	1	1	1	199	199	199	5.5416e-06	2.07854e-06	0.248579	1.21192	1.82341	1.83901	1.19632	1.59346	1.44188	-1.07432	1.07432	1.12913	-1.12913	0.266307	-0.266307	-0.642688	-0.151579	4.66967	-4.88955	-1.1572	5.25637	5.68224	0.604536	1
24109903	LOC_Os07g04730	LOC_Os07g04730.1	expressed protein	562336749607	cell,function,response to biotic stimulus	0.622806	0.313631	0.854983	1.05633	199	2.41509	1	0.450772	650.384	210.21	1.05633	16.3542	82.5357	4.95548	1	1	1	199	199	199	7.5104e-05	1.0487e-16	0.0271298	0.989162	1.61197	0.586666	2.01446	1.47219	1.12894	-0.617359	0.617359	-1.41531	1.41531	0.340243	-0.340243	1.4278	-0.343245	4.04403	9.08492	-2.22609	4.12434	15.9793	1.56655	1
24146136	LOC_Os12g12115	LOC_Os12g12115.1	expressed protein	0	0	0.633375	0.0139084	0.844395	1.00008	199	1.01416	1	0.163143	556.847	199.016	1.00008	23.2823	8.25332	0.753793	1	1	1	199	199	199	2.7792e-06	0.00450901	0.386324	3.38885	4.02223	3.51705	3.89403	3.76255	3.64853	-1.34272	1.34272	-0.799165	0.799165	0.241725	-0.241725	0.376974	-0.114024	4.82517	2.87286	-0.868212	5.55608	2.34592	0.413048	1
[truncated: 4 more columns]

## Sheet: Downregulated_Tolerant_Root
PACID of chk-tas	Gene Name	Transcript Name	Gene Description	GO ID	GO Description	Diff of Ph = (T)-(S)	Variance_Lane	Variance_Scale	Chi_Sq_Div_DF	_DF_	SampleVariance	Variance_Residual	RSquare	N2LL	AIC	AICC	F_T3_Ph	F_T3_Trt	F_T3_Cyt	NDF_T3_Ph	NDF_T3_Trt	NDF_T3_Cyt	DDF_T3_Ph	DDF_T3_Trt	DDF_T3_Cyt	PrF_T3_Ph	PrF_T3_Trt	PrF_T3_Cyt	Lsmean Ph S	Lsmean Ph T	Lsmean Trt control	Lsmean Trt stress	Lsmean Cyt H	Lsmean Cyt I	Std Lsmean Ph S	Std Lsmean Ph T	Std Lsmean Trt control	Std Lsmean Trt stress	Std Lsmean Cyt H	Std Lsmean Cyt I	Diff of Trt = (stress)-(control)	Diff of Cyt = (I)-(H)	t-Statistic for Diff of Ph = (T)-(S)	t-Statistic for Diff of Trt = (stress)-(control)	t-Statistic for Diff of Cyt = (I)-(H)	-log10(p-value) for Diff of Ph = (T)-(S)	-log10(p-value) for Diff of Trt = (stress)-(control)	-log10(p-value) for Diff of Cyt = (I)-(H)	Sig Index for Diff of Ph = (T)-(S)
24120192	LOC_Os01g48800	LOC_Os01g48800.1	purine permease, putative, expressed	5.216e+31	transporter activity,cellular process,transport,membrane,membrane,transmembrane transport,membrane	-0.323479	0.114212	0.306789	0.975463	136	0.534595	1	0.387732	275.254	132.663	0.975463	9.75977	25.1805	1.28196	1	1	1	136	136	136	0.00218043	1.60431e-06	0.259527	3.08475	2.76127	3.18243	2.6636	2.86391	2.98212	0.821321	-0.821321	1.31732	-1.31732	-0.300147	0.300147	-0.518831	0.118213	-3.12406	-5.01802	1.13224	2.66146	5.79471	0.585818	1
24114658	LOC_Os01g68770	LOC_Os01g68770.1	selenium-binding protein, putative, expressed	9.98782e+39	cellular process,metabolism,process,component,cytosol,binding,response to stress,selenium binding,selenium binding,selenium binding	-0.280025	0.228519	0.202067	1.04025	136	0.455877	1	0.481383	229.761	141.474	1.04025	11.4673	6.51312	1.51529	1	1	1	136	136	136	0.000926362	0.0118131	0.220459	3.59804	3.31801	3.5633	3.35275	3.50933	3.40672	1.2128	-1.2128	0.911935	-0.911935	0.444386	-0.444386	-0.210557	-0.102604	-3.38633	-2.55208	-1.23097	3.03322	1.92764	0.656673	1
[truncated: 4 more columns]

## Sheet: Upregulated_Tolerant_Root
PACID of chk-tas	Gene Name	Transcript Name	Gene Description	GO ID	GO Description	Diff of Ph = (T)-(S)	Variance_Lane	Variance_Scale	Chi_Sq_Div_DF	_DF_	SampleVariance	Variance_Residual	RSquare	N2LL	AIC	AICC	F_T3_Ph	F_T3_Trt	F_T3_Cyt	NDF_T3_Ph	NDF_T3_Trt	NDF_T3_Cyt	DDF_T3_Ph	DDF_T3_Trt	DDF_T3_Cyt	PrF_T3_Ph	PrF_T3_Trt	PrF_T3_Cyt	Lsmean Ph S	Lsmean Ph T	Lsmean Trt control	Lsmean Trt stress	Lsmean Cyt H	Lsmean Cyt I	Std Lsmean Ph S	Std Lsmean Ph T	Std Lsmean Trt control	Std Lsmean Trt stress	Std Lsmean Cyt H	Std Lsmean Cyt I	Diff of Trt = (stress)-(control)	Diff of Cyt = (I)-(H)	t-Statistic for Diff of Ph = (T)-(S)	t-Statistic for Diff of Trt = (stress)-(control)	t-Statistic for Diff of Cyt = (I)-(H)	-log10(p-value) for Diff of Ph = (T)-(S)	-log10(p-value) for Diff of Trt = (stress)-(control)	-log10(p-value) for Diff of Cyt = (I)-(H)	Sig Index for Diff of Ph = (T)-(S)
24110706	LOC_Os07g37740	LOC_Os07g37740.1	secretory carrier-associated membrane protein, putative, expressed	9.98752e+45	cellular process,transporter activity,plasma membrane,transport,protein transport,integral to membrane,protein transport,integral to membrane,protein transport,integral to membrane	0.332845	1.26277	0.135765	1.06521	136	1.47757	1	0.703616	306.622	144.869	1.06521	11.1885	0.0389429	2.31545	1	1	1	136	136	136	0.00106394	0.843857	0.130416	1.11498	1.44783	1.29113	1.27168	1.35716	1.20565	-1.43703	1.43703	0.0839541	-0.0839541	0.654147	-0.654147	-0.0194455	-0.151514	3.34492	-0.197339	-1.52166	2.97308	0.0737314	0.88467	1
24119952	LOC_Os01g14820	LOC_Os01g14820.1	expressed protein	9536367468105780	plastid,function,transport,endoplasmic reticulum	0.358342	0.0156399	0.220072	1.00849	136	0.455982	1	0.14022	281.449	137.155	1.00849	11.0448	2.49162	0.260799	1	1	1	136	136	136	0.00114289	0.116777	0.6104	1.55605	1.91439	1.81966	1.65077	1.70768	1.76276	-1.41662	1.41662	0.667655	-0.667655	-0.217753	0.217753	-0.168887	0.0550818	3.32337	-1.57849	0.510684	2.942	0.932642	0.214385	1
24131578	LOC_Os02g38250	LOC_Os02g38250.1	EMB1745, putative, expressed	5515,3,5635,9790,9791,16973,5643,5643,16973,5643,16973	protein binding,reproduction,nuclear membrane,embryonic development,post-embryonic development,poly(A)+ mRNA-nucleus export,nuclear pore,nuclear pore,poly(A)+ mRNA-nucleus export,nuclear pore,poly(A)+ mRNA-nucleus export	0.438483	0.0867661	0.414345	0.996785	136	0.801908	1	0.194008	356.152	135.563	0.996785	9.7284	1.44063	0.0337955	1	1	1	136	136	136	0.0022154	0.232124	0.854416	1.10074	1.53922	1.40365	1.2363	1.30705	1.33291	-1.47497	1.47497	0.562928	-0.562928	-0.0869789	0.0869789	-0.167348	0.0258573	3.11904	-1.20026	0.183836	2.65455	0.63428	0.0683305	1
24147343	LOC_Os12g05830	LOC_Os12g05830.1	transporter-related, putative, expressed	160205886	membrane,plasma membrane	0.491823	0.451812	0.383902	1.08011	136	1.29418	1	0.399673	377.362	146.895	1.08011	12.4293	8.01522	2.04406	1	1	1	136	136	136	0.000576501	0.00534314	0.155094	0.945008	1.43683	0.99473	1.38711	1.29088	1.09096	-1.17794	1.17794	-0.939769	0.939769	0.478833	-0.478833	0.392378	-0.199925	3.52552	2.83112	-1.42971	3.2392	2.2722	0.809404	1
24100955	LOC_Os08g39870	LOC_Os08g39870.1	Os8bglu28 - beta-glucosidase homologue, similar to Os4bglu12 exoglucanase, expressed	3.82456e+48	catalytic activity,cell,binding,metabolism,hydrolase activity,carbohydrate metabolism,hydrolase activity, hydrolyzing O-glycosyl compounds,carbohydrate metabolism,hydrolase activity, hydrolyzing O-glycosyl compounds,carbohydrate metabolism,hydrolase activity, hydrolyzing O-glycosyl compounds,carbohydrate metabolism	0.518953	0.180643	0.531465	0.978261	136	0.902393	1	0.24758	370.983	133.044	0.978261	12.2557	0.205541	2.86473	1	1	1	136	136	136	0.000627768	0.651008	0.0928303	1.3555	1.87446	1.58165	1.64831	1.48949	1.74047	-1.41399	1.41399	-0.181649	0.181649	-0.683831	0.683831	0.0666675	0.250975	3.50081	0.453366	1.69255	3.2022	0.186414	1.03231	1
24110766	LOC_Os07g03368	LOC_Os07g03368.1	SCP-like extracellular protein, expressed	557681503674	extracellular,process,function	0.539498	0.701812	0.724602	1.00282	136	1.5756	1	0.546241	385.592	136.384	1.00282	12.9811	20.346	8.07881	1	1	1	136	136	136	0.000440233	1.38338e-05	0.00516914	3.23867	3.77817	3.84511	3.17173	3.2945	3.72234	-0.885709	0.885709	1.10551	-1.10551	-0.702402	0.702402	-0.673381	0.427843	3.60292	-4.51066	2.84232	3.35632	4.85906	2.28658	1
24121538	LOC_Os01g73800	LOC_Os01g73800.1	expressed protein	0	0	0.544489	0	0.627608	0.985268	136	1.12881	1	0.145398	400.612	133.996	0.985268	10.1987	10.7844	0.0722738	1	1	1	136	136	136	0.00174656	0.00130154	0.788462	0.739869	1.28436	1.29048	0.733741	0.989245	1.03498	-1.10362	1.10362	1.12846	-1.12846	-0.0927032	0.0927032	-0.556743	0.0457365	3.19353	-3.28397	0.268838	2.75782	2.88554	0.103219	1
24093489	LOC_Os10g19880	LOC_Os10g19880.1	alpha-1,2-fucosidase, putative, expressed	5.62382e+24	cell,process,hydrolase activity,metabolism,hydrolase activity, hydrolyzing O-glycosyl compounds,carbohydrate metabolism	0.572528	0.0743706	0.754141	0.968272	136	1.01027	1	0.170287	394.694	131.685	0.968272	11.9773	0.0425662	0.0260382	1	1	1	136	136	136	0.00071993	0.836853	0.872047	1.41112	1.98365	1.71436	1.68041	1.71079	1.68398	-1.57665	1.57665	0.0934756	-0.0934756	0.0738278	-0.0738278	-0.0339438	-0.0268091	3.46082	-0.206316	-0.161364	3.14271	0.077351	0.0594603	1
24109358	LOC_Os07g02250	LOC_Os07g02250.1	expressed protein	0	0	0.745337	0.730862	1.32004	0.95345	136	2.03843	1	0.380329	465.769	129.669	0.95345	12.6445	0.00132467	0.540188	1	1	1	136	136	136	0.000518824	0.97102	0.46362	1.64638	2.39172	2.01526	2.02284	1.94171	2.09639	-1.54807	1.54807	-0.0157376	0.0157376	-0.321279	0.321279	0.00757703	0.154683	3.55592	0.036396	0.734975	3.28498	0.0127718	0.333837	1
[truncated: 4 more columns]
