# Supplementary material for: Gene Expression analysis associated with salt stress in a reciprocally crossed rice population
Source: Sci Rep. 2019 Jun 3;9:8249. doi: 10.1038/s41598-019-44757-4 (PMC6546764; doi:10.1038/s41598-019-44757-4)
Supplement: Supplementary file 4 — Supplementary File 3 [file 41598_2019_44757_MOESM4_ESM.xlsx]

## Sheet: Horkuch_GO_Leaf
Match Flag Description
1 = Unique to Horkuch
3= matched with IR
Match Flag	GO term of Sheet1	Ontology of Sheet1	Description of Sheet1	Number in input list of Sheet1	Number in BG/Ref of Sheet1	p-value of Sheet1	FDR of Sheet1
1	GO:0010467	P	gene expression	83	2581	1.8e-06	0.0012
1	GO:0044085	P	cellular component biogenesis	19	262	1.6e-06	0.0012
1	GO:0022607	P	cellular component assembly	13	193	0.00014	0.019
1	GO:0065003	P	macromolecular complex assembly	13	191	0.00013	0.019
1	GO:0006461	P	protein complex assembly	10	116	0.00013	0.019
1	GO:0006810	P	transport	53	1639	0.00015	0.019
1	GO:0051234	P	establishment of localization	53	1639	0.00015	0.019
1	GO:0070271	P	protein complex biogenesis	10	116	0.00013	0.019
1	GO:0016070	P	RNA metabolic process	42	1180	0.00011	0.019
1	GO:0051179	P	localization	53	1658	0.00019	0.023
1	GO:0043933	P	macromolecular complex subunit organization	13	204	0.00023	0.025
1	GO:0051536	F	iron-sulfur cluster binding	9	90	9.8e-05	0.042
1	GO:0051540	F	metal cluster binding	9	90	9.8e-05	0.042
1	GO:0033279	C	ribosomal subunit	10	96	2.9e-05	0.0018
1	GO:0015935	C	small ribosomal subunit	7	59	0.00022	0.0077
3	GO:0006412	P	translation	29	683	7.9e-05	0.019
3	GO:0044464	C	cell part	169	6353	5.9e-07	7.2e-05
3	GO:0005623	C	cell	169	6353	5.9e-07	7.2e-05
3	GO:0032991	C	macromolecular complex	51	1365	5.3e-06	0.00043
3	GO:0030529	C	ribonucleoprotein complex	24	503	6e-05	0.0029
3	GO:0005622	C	intracellular	116	4460	0.0002	0.0077
3	GO:0044425	C	membrane part	35	1006	0.00059	0.016
3	GO:0031224	C	intrinsic to membrane	28	748	0.00073	0.016
3	GO:0016020	C	membrane	63	2185	0.0007	0.016
3	GO:0005840	C	ribosome	20	456	0.00068	0.016
3	GO:0016021	C	integral to membrane	27	727	0.001	0.02
3	GO:0005737	C	cytoplasm	40	1271	0.0016	0.029

## Sheet: IR_GO_Leaf
Match Flag Description
1 = Unique to IR
3= Matched with Horkuch
Match Flag	GO term of Sheet1 2	Ontology of Sheet1 2	Description of Sheet1 2	Number in input list of Sheet1 2	Number in BG/Ref of Sheet1 2	p-value of Sheet1 2	FDR of Sheet1 2	GO term of Sheet1	Ontology of Sheet1	Description of Sheet1	Number in input list of Sheet1	Number in BG/Ref of Sheet1	p-value of Sheet1	FDR of Sheet1
1	GO:0044281	P	small molecule metabolic process	56	1079	3.6e-09	5.3e-06
1	GO:0043436	P	oxoacid metabolic process	32	490	8.6e-08	3.3e-05
1	GO:0042180	P	cellular ketone metabolic process	32	496	1.1e-07	3.3e-05
1	GO:0006082	P	organic acid metabolic process	32	491	9e-08	3.3e-05
1	GO:0019752	P	carboxylic acid metabolic process	32	490	8.6e-08	3.3e-05
1	GO:0016053	P	organic acid biosynthetic process	18	203	1.2e-06	0.00025
1	GO:0046394	P	carboxylic acid biosynthetic process	18	203	1.2e-06	0.00025
1	GO:0044283	P	small molecule biosynthetic process	21	297	4.7e-06	0.00085
1	GO:0008610	P	lipid biosynthetic process	14	151	1.1e-05	0.0019
1	GO:0006520	P	cellular amino acid metabolic process	21	332	2.3e-05	0.0033
1	GO:0008652	P	cellular amino acid biosynthetic process	12	129	4.6e-05	0.0059
1	GO:0044255	P	cellular lipid metabolic process	16	221	4.8e-05	0.0059
1	GO:0015992	P	proton transport	11	113	6.5e-05	0.006
1	GO:0006818	P	hydrogen transport	11	113	6.5e-05	0.006
1	GO:0009308	P	amine metabolic process	23	414	6.3e-05	0.006
1	GO:0008283	P	cell proliferation	4	7	5.7e-05	0.006
1	GO:0044106	P	cellular amine metabolic process	21	366	8.5e-05	0.0074
1	GO:0015672	P	monovalent inorganic cation transport	14	186	9.6e-05	0.0078
1	GO:0015985	P	energy coupled proton transport, down electrochemical gradient	10	102	0.00013	0.0093
1	GO:0015986	P	ATP synthesis coupled proton transport	10	102	0.00013	0.0093
1	GO:0034220	P	ion transmembrane transport	10	102	0.00013	0.0093
1	GO:0009309	P	amine biosynthetic process	12	149	0.00017	0.011
1	GO:0034641	P	cellular nitrogen compound metabolic process	24	473	0.00017	0.011
1	GO:0055085	P	transmembrane transport	15	227	0.00021	0.013
1	GO:0044271	P	cellular nitrogen compound biosynthetic process	15	232	0.00026	0.015
1	GO:0046483	P	heterocycle metabolic process	19	349	0.00034	0.018
1	GO:0006519	P	cellular amino acid and derivative metabolic process	21	408	0.00035	0.018
1	GO:0018904	P	organic ether metabolic process	3	5	0.00048	0.02
1	GO:0006662	P	glycerol ether metabolic process	3	5	0.00048	0.02
1	GO:0009066	P	aspartate family amino acid metabolic process	5	26	0.00044	0.02
1	GO:0006119	P	oxidative phosphorylation	11	145	0.00049	0.02
1	GO:0006720	P	isoprenoid metabolic process	6	41	0.00044	0.02
1	GO:0055086	P	nucleobase, nucleoside and nucleotide metabolic process	16	275	0.0005	0.02
1	GO:0008299	P	isoprenoid biosynthetic process	6	41	0.00044	0.02
1	GO:0009117	P	nucleotide metabolic process	15	247	0.00049	0.02
1	GO:0006753	P	nucleoside phosphate metabolic process	15	247	0.00049	0.02
1	GO:0006091	P	generation of precursor metabolites and energy	17	308	0.0006	0.023
1	GO:0000096	P	sulfur amino acid metabolic process	5	29	0.00069	0.025
1	GO:0006790	P	sulfur metabolic process	7	63	0.00068	0.025
1	GO:0009152	P	purine ribonucleotide biosynthetic process	12	179	0.00078	0.028
1	GO:0009150	P	purine ribonucleotide metabolic process	12	181	0.00086	0.03
1	GO:0009260	P	ribonucleotide biosynthetic process	12	182	0.0009	0.031
1	GO:0006164	P	purine nucleotide biosynthetic process	12	184	0.00098	0.031
1	GO:0006754	P	ATP biosynthetic process	11	158	0.00096	0.031
1	GO:0009259	P	ribonucleotide metabolic process	12	184	0.00098	0.031
1	GO:0044272	P	sulfur compound biosynthetic process	6	49	0.001	0.032
1	GO:0046034	P	ATP metabolic process	11	160	0.0011	0.032
1	GO:0009206	P	purine ribonucleoside triphosphate biosynthetic process	11	163	0.0012	0.034
1	GO:0009201	P	ribonucleoside triphosphate biosynthetic process	11	163	0.0012	0.034
1	GO:0009142	P	nucleoside triphosphate biosynthetic process	11	163	0.0012	0.034
1	GO:0009145	P	purine nucleoside triphosphate biosynthetic process	11	163	0.0012	0.034
1	GO:0006163	P	purine nucleotide metabolic process	12	188	0.0012	0.034
1	GO:0009199	P	ribonucleoside triphosphate metabolic process	11	165	0.0013	0.034
1	GO:0009205	P	purine ribonucleoside triphosphate metabolic process	11	165	0.0013	0.034
1	GO:0009141	P	nucleoside triphosphate metabolic process	11	165	0.0013	0.034
1	GO:0009144	P	purine nucleoside triphosphate metabolic process	11	165	0.0013	0.034
1	GO:0043648	P	dicarboxylic acid metabolic process	6	56	0.0019	0.049
1	GO:0043234	C	protein complex	39	799	3.9e-06	0.00015
1	GO:0044444	C	cytoplasmic part	42	960	2.1e-05	0.0007
1	GO:0016469	C	proton-transporting two-sector ATPase complex	11	106	3.8e-05	0.0011
1	GO:0033177	C	proton-transporting two-sector ATPase complex, proton-transporting domain	7	41	6.2e-05	0.0016
1	GO:0045263	C	proton-transporting ATP synthase complex, coupling factor F(o)	6	30	9.7e-05	0.0022
1	GO:0044424	C	intracellular part	112	3831	0.00048	0.0093
1	GO:0045259	C	proton-transporting ATP synthase complex	6	55	0.0018	0.028
1	GO:0009536	C	plastid	4	22	0.002	0.03
3	GO:0006412	P	translation	30	683	0.0003	0.017	GO:0006412	P	translation	29	683	7.9e-05	0.019
3	GO:0032991	C	macromolecular complex	67	1365	8.1e-10	2.2e-07	GO:0032991	C	macromolecular complex	51	1365	5.3e-06	0.00043
3	GO:0044464	C	cell part	194	6353	4.1e-08	3.7e-06	GO:0044464	C	cell part	169	6353	5.9e-07	7.2e-05
3	GO:0005623	C	cell	194	6353	4.1e-08	3.7e-06	GO:0005623	C	cell	169	6353	5.9e-07	7.2e-05
3	GO:0016020	C	membrane	84	2185	2.6e-07	1.6e-05	GO:0016020	C	membrane	63	2185	0.0007	0.016
3	GO:0005737	C	cytoplasm	57	1271	3.1e-07	1.6e-05	GO:0005737	C	cytoplasm	40	1271	0.0016	0.029
3	GO:0044425	C	membrane part	48	1006	5.4e-07	2.4e-05	GO:0044425	C	membrane part	35	1006	0.00059	0.016
3	GO:0030529	C	ribonucleoprotein complex	26	503	6.7e-05	0.0016	GO:0030529	C	ribonucleoprotein complex	24	503	6e-05	0.0029
3	GO:0005622	C	intracellular	128	4460	0.00036	0.0074	GO:0005622	C	intracellular	116	4460	0.0002	0.0077
3	GO:0016021	C	integral to membrane	30	727	0.00079	0.014	GO:0016021	C	integral to membrane	27	727	0.001	0.02
3	GO:0031224	C	intrinsic to membrane	30	748	0.0012	0.02	GO:0031224	C	intrinsic to membrane	28	748	0.00073	0.016
3	GO:0005840	C	ribosome	20	456	0.003	0.042	GO:0005840	C	ribosome	20	456	0.00068	0.016
