# Supplementary material for: Gene Expression analysis associated with salt stress in a reciprocally crossed rice population
Source: Sci Rep. 2019 Jun 3;9:8249. doi: 10.1038/s41598-019-44757-4 (PMC6546764; doi:10.1038/s41598-019-44757-4)
Supplement: Supplementary file 5 — Supplementary File 4 [file 41598_2019_44757_MOESM5_ESM.xlsx]

## Sheet: Horkuch_GO_Root
GO term	Ontology	Description	Number in input list	Number in BG/Ref	p-value	FDR
GO:0005992	P	trehalose biosynthetic process	4	28	6.9e-05	0.017
GO:0009312	P	oligosaccharide biosynthetic process	4	32	0.00011	0.017
GO:0005991	P	trehalose metabolic process	4	29	7.8e-05	0.017
GO:0016138	P	glycoside biosynthetic process	4	31	9.9e-05	0.017
GO:0046351	P	disaccharide biosynthetic process	4	31	9.9e-05	0.017
GO:0005984	P	disaccharide metabolic process	4	44	0.00034	0.032
GO:0016137	P	glycoside metabolic process	4	44	0.00034	0.032
GO:0006468	P	protein amino acid phosphorylation	24	1584	0.00032	0.032
GO:0009311	P	oligosaccharide metabolic process	4	46	0.0004	0.034
GO:0071103	P	DNA conformation change	5	92	0.00059	0.04
GO:0016310	P	phosphorylation	25	1761	0.00062	0.04
GO:0006796	P	phosphate metabolic process	26	1879	0.00069	0.04
GO:0006793	P	phosphorus metabolic process	26	1879	0.00069	0.04
GO:0015002	F	heme-copper terminal oxidase activity	4	11	2.9e-06	0.00032
GO:0016676	F	oxidoreductase activity, acting on heme group of donors, oxygen as acceptor	4	11	2.9e-06	0.00032
GO:0004129	F	cytochrome-c oxidase activity	4	11	2.9e-06	0.00032
GO:0016675	F	oxidoreductase activity, acting on heme group of donors	4	11	2.9e-06	0.00032
GO:0004713	F	protein tyrosine kinase activity	24	1426	6.8e-05	0.005
GO:0004674	F	protein serine/threonine kinase activity	24	1424	6.6e-05	0.005
GO:0016301	F	kinase activity	27	1756	0.0001	0.0065
GO:0005215	F	transporter activity	20	1110	0.00012	0.0066
GO:0016773	F	phosphotransferase activity, alcohol group as acceptor	26	1738	0.00022	0.011
GO:0004672	F	protein kinase activity	24	1587	0.00033	0.015
GO:0016638	F	oxidoreductase activity, acting on the CH-NH2 group of donors	3	19	0.00046	0.019
GO:0016597	F	amino acid binding	5	93	0.00061	0.021
GO:0043176	F	amine binding	5	93	0.00061	0.021
GO:0022857	F	transmembrane transporter activity	14	722	0.00065	0.021
GO:0016407	F	acetyltransferase activity	4	54	0.00071	0.021
GO:0031406	F	carboxylic acid binding	5	101	0.00088	0.024
GO:0030554	F	adenyl nucleotide binding	37	3210	0.0015	0.037
GO:0001883	F	purine nucleoside binding	37	3210	0.0015	0.037
GO:0001882	F	nucleoside binding	37	3220	0.0016	0.037
GO:0005509	F	calcium ion binding	9	381	0.0017	0.037
GO:0005524	F	ATP binding	35	3055	0.0023	0.044
GO:0032559	F	adenyl ribonucleotide binding	35	3058	0.0023	0.044
GO:0009055	F	electron carrier activity	15	919	0.0023	0.044
GO:0022891	F	substrate-specific transmembrane transporter activity	11	573	0.0026	0.049
GO:0070469	C	respiratory chain	3	4	1.1e-05	0.00094
GO:0005746	C	mitochondrial respiratory chain	3	4	1.1e-05	0.00094
GO:0044425	C	membrane part	18	1006	0.00029	0.0074
GO:0005740	C	mitochondrial envelope	6	109	0.00015	0.0074
GO:0044429	C	mitochondrial part	6	121	0.00027	0.0074
GO:0005743	C	mitochondrial inner membrane	5	80	0.00032	0.0074
GO:0005739	C	mitochondrion	6	131	0.0004	0.0074
GO:0044455	C	mitochondrial membrane part	3	18	0.0004	0.0074
GO:0019866	C	organelle inner membrane	5	80	0.00032	0.0074
GO:0031967	C	organelle envelope	6	137	0.0005	0.008
GO:0031966	C	mitochondrial membrane	5	90	0.00053	0.008
GO:0031224	C	intrinsic to membrane	14	748	0.00091	0.013
GO:0031975	C	envelope	6	158	0.001	0.013
GO:0032993	C	protein-DNA complex	4	69	0.0017	0.019
GO:0000786	C	nucleosome	4	68	0.0016	0.019
GO:0016021	C	integral to membrane	13	727	0.002	0.021
GO:0031090	C	organelle membrane	6	197	0.003	0.029
