# Supplementary material for: Gene Expression analysis associated with salt stress in a reciprocally crossed rice population
Source: Sci Rep. 2019 Jun 3;9:8249. doi: 10.1038/s41598-019-44757-4 (PMC6546764; doi:10.1038/s41598-019-44757-4)
Supplement: Supplementary file 6 — Supplementary File 5 [file 41598_2019_44757_MOESM6_ESM.xlsx]

## Sheet: Leaf_Candidate_genes
GENE	MSU/Accession	Over expression/knockdown	Transformed	Reference(s)	Transcript Name	Gene Description	GO Description	HK_Sen_Con_24h	IR_Sen_Con_24h	HK_Sen_Con_72h	IR_Sen_Con_72h	HK_Sen_Str_24h	IR_Sen_Str_24h	HK_Sen_Str_72h	IR_Sen_Str_72h	HK_Tol_Con_24h	IR_Tol_Con_24h	HK_Tol_Con_72h	IR_Tol_Con_72h	HK_Tol_Str_24h	IR_Tol_Str_24h	HK_Tol_Str_72h	IR_Tol_Str_72h
CYP94C2b	LOC_Os12g05440	Over expression	O. sativa	(Kurotani et al. 2015)	LOC_Os12g05440.1	cytochrome P450, putative, expressed	oxygen binding,metabolism,cell,response to stress,catalytic activity,iron ion binding,electron carrier activity,oxidoreductase activity, acting on paired donors, with incorporation or reduction of molecular oxygen,heme binding,oxidation reduction,iron ion binding,electron carrier activity,oxidoreductase activity, acting on paired donors, with incorporation or reduction of molecular oxygen,heme bi…	-2.90689	-1	-2.58496	0	-2.58496	-1.80735	-2.11548	-2.80735	-3.80735	-3.90689	-2.58496	-3.58496	0	0	0	0
DCA1	LOC_Os10g31850	Negative regulator/knockdown	O. sativa	(Cui et al. 2015)	LOC_Os10g31850.1	RING finger and CHY zinc finger domain-containing protein 1, putative, expressed	binding,zinc ion binding,zinc ion binding	2.72247	3.27302	2.48113	2.54749	3.39232	3.6105	3.31079	3.26946	3.01282	3.1592	2.43741	3.20945	3.62449	2.82597	2.32193	2.52356
ONAC022	LOC_Os03g04070	Over expression	O. sativa	(Hong et al. 2016)	LOC_Os03g04070.1	no apical meristem protein, putative, expressed	process,post-embryonic development,nucleobase, nucleoside, nucleotide and nucleic acid metabolism,development,morphogenesis,transcription factor activity,component,cell organization and biogenesis,biosynthesis,reproduction,DNA binding,regulation of transcription, DNA-dependent,DNA binding,regulation of transcription, DNA-dependent	3.11548	3.32193	3.2854	2.40808	3.36923	2.7625	3.60334	2.80735	3.974	2.66297	2.22239	3.1964	3.9386	2.15528	2.56071	2.62449
ONAC063	LOC_Os08g33910	Over expression	Arabidopsis	(Yokotani et al. 2009b)	LOC_Os08g33910.1	no apical meristem protein, putative, expressed	biosynthesis,cellular process,nucleus,response to endogenous stimulus,transcription factor activity,development,nucleobase, nucleoside, nucleotide and nucleic acid metabolism,DNA binding,regulation of transcription, DNA-dependent,DNA binding,regulation of transcription, DNA-dependent	-1.90689	0	0	-1.70044	0	-2.80735	-2.11548	-0.807355	-1.80735	-2.90689	0	-1.58496	-1.26303	0	-2.32193	-2
OsBADH1	LOC_Os04g39020	Over expression	O. sativa & tobacco	(Hasthanasombut et al. 2010; Hasthanasombut et al. 2011)	LOC_Os04g39020.1	aldehyde dehydrogenase, putative, expressed	catalytic activity,response to endogenous stimulus,metabolism,response to stress,response to abiotic stimulus,peroxisome,oxidoreductase activity,metabolism,oxidation reduction,metabolism,oxidoreductase activity,oxidation reduction	3.64	3.88264	3.22239	3.82312	4.45396	4.72403	4.05445	4.55459	3.13516	3.82103	3.24793	3.75489	4.65821	4.27528	3.6893	3.78136
OsBIERF3	LOC_Os02g43790	Over expression	tobacco	(Cao et al. 2005)	LOC_Os02g43790.1	ethylene-responsive transcription factor, putative, expressed	transcription factor activity,DNA binding,membrane,nuclear membrane,process,biosynthesis,nucleobase, nucleoside, nucleotide and nucleic acid metabolism,transcription factor activity,regulation of transcription, DNA-dependent,transcription factor activity,regulation of transcription, DNA-dependent	5.13203	6.0786	4.88264	5.01381	5.17326	5.49871	5.83872	3.8147	5.46411	5.44405	4.57994	4.47032	4.94251	3.79796	3.37851	4.08746
OsbZIP71	LOC_Os09g13570	Over expression	O. sativa	(Liu et al. 2014)	LOC_Os09g13570.1	CPuORF2 - conserved peptide uORF-containing transcript, expressed	biosynthesis,transcription factor activity,plastid,nucleobase, nucleoside, nucleotide and nucleic acid metabolism,DNA binding,protein binding,transcription factor activity,sequence-specific DNA binding,protein dimerization activity,regulation of transcription, DNA-dependent,transcription factor activity,regulation of transcription, DNA-dependent,sequence-specific DNA binding,protein dimerization …	7.45176	8.2664	6.94154	7.62711	7.51307	7.80413	7.21544	7.94837	7.70044	7.90127	6.70621	8.06609	8.04485	7.45421	7.30104	7.00843
OsCA1	LOC_Os01g45274	Over expression	Arabidopsis	(Yu et al. 2007)	LOC_Os01g45274.2	carbonic anhydrase, chloroplast precursor, putative, expressed	cytosol,plastid,extracellular,membrane,thylakoid,catalytic activity,response to stress,response to biotic stimulus,cytoplasm,process,binding,metabolism,protein binding,carbonate dehydratase activity,zinc ion binding,carbonate dehydratase activity,zinc ion binding,carbon utilization,carbonate dehydratase activity,zinc ion binding,carbon utilization	0.263034	0.321928	0	1.25376	-1.26303	-0.485427	-2.70044	-0.63743	0.280108	0.341037	0.5025	0.807355	-2.58496	-3.45943	-3.32193	-0.584963
OsCDPK7	LOC_Os04g49510	Over expression	O. sativa	(Saijo et al. 2000)	LOC_Os04g49510.1	CAMK_CAMK_like.27 - CAMK includes calcium/calmodulin depedent protein kinases, expressed	membrane,kinase activity,protein modification,response to endogenous stimulus,cytosol,binding,biosynthesis,nucleotide binding,plasma membrane,protein kinase activity,ATP binding,protein amino acid phosphorylation,phosphotransferase activity, alcohol group as acceptor,lipopolysaccharide biosynthesis,membrane,protein kinase activity,ATP binding,protein amino acid phosphorylation	7.00675	7.32493	6.38514	6.72268	6.48382	6.94335	6.59991	6.73761	7.01043	7.0268	6.3966	6.87856	6.90689	6.33336	6.29094	6.23202
OsCIPK15	LOC_Os11g02240	Over expression	O. sativa	(Xiang et al. 2007)	LOC_Os11g02240.1	CAMK_KIN1/SNF1/Nim1_like.4 - CAMK includes calcium/calmodulin depedent protein kinases, expressed	component,metabolism,cellular process,signal transduction,nucleotide binding,kinase activity,protein modification,protein binding,protein kinase activity,ATP binding,protein amino acid phosphorylation,signal transduction,protein kinase activity,ATP binding,protein amino acid phosphorylation,signal transduction	5.07039	5.36632	4.74147	5.13876	5.65821	5.67243	5.18526	5.51907	4.66432	5.29033	4.60979	5.55714	5.85591	5.1479	4.6893	4.75043
OsCKX2	LOC_Os01g10110	Negative regulator/knockdown	O. sativa	(Joshi et al. 2017)	LOC_Os01g10110.1	cytokinin dehydrogenase precursor, putative, expressed	catalytic activity,cellular process,catabolism,metabolism,vacuole,UDP-N-acetylmuramate dehydrogenase activity,oxidoreductase activity,FAD binding,oxidation reduction,cytokinin dehydrogenase activity,cytokinin metabolism,cytokinin metabolism,cytokinin dehydrogenase activity,FAD binding,oxidation reduction,oxidoreductase activity,FAD binding	0.0931094	2.34577	1.11548	2.36565	1.36923	2.19265	2.63941	3.5502	0.584963	0.900464	0.584963	2.64386	0.938599	1.62803	2.51096	3.32193
OsCPK12	LOC_Os04g47300	Over expression	O. sativa	(Asano et al. 2012)	LOC_Os04g47300.1	CAMK_CAMK_like.26 - CAMK includes calcium/calmodulin depedent protein kinases, expressed	kinase activity,binding,plasma membrane,nucleus,nucleotide binding,protein modification,cytoplasm,protein kinase activity,ATP binding,protein amino acid phosphorylation,protein kinase activity,ATP binding,protein amino acid phosphorylation	1.1375	2.24793	1.05889	1.15754	0.807355	1.28011	1.15754	1.94753	2.16993	1.926	0.584963	2.08746	1.41504	1.39855	1.37851	1.16993
OsCPK21	LOC_Os08g42750	Over expression	O. sativa	(Asano et al. 2011)	LOC_Os08g42750.1	CAMK_CAMK_like.37 - CAMK includes calcium/calmodulin depedent protein kinases, expressed	protein modification,kinase activity,plasma membrane,biosynthesis,protein kinase activity,ATP binding,protein amino acid phosphorylation,protein kinase activity,ATP binding,protein amino acid phosphorylation	-1.90689	-1.58496	-0.584963	-2.11548	-0.584963	-1.80735	-1.37851	-0.807355	-0.807355	-1.58496	-2.58496	-0.777608	-0.777608	-3.45943	-2.32193	0.115477
OsDREB1A	LOC_Os09g35030	Over expression	Arabidopsis	(Dubouzet et al. 2003)	LOC_Os09g35030.1	dehydration-responsive element-binding protein, putative, expressed	biosynthesis,nucleus,DNA binding,nucleobase, nucleoside, nucleotide and nucleic acid metabolism,response to stress,response to abiotic stimulus,transcription factor activity,transcription factor activity,regulation of transcription, DNA-dependent,transcription factor activity,regulation of transcription, DNA-dependent	4.99398	5.1565	4.98868	4.28824	4.22239	4.23704	4.21245	3.3322	5.15265	4.75132	3.70966	4.63904	3.87447	3.62803	3.21723	3.41504
OsDREB2A	LOC_Os01g07120	Over expression	O. sativa	(Mallikarjuna et al. 2011)	LOC_Os01g07120.2	AP2 domain containing protein, expressed	response to abiotic stimulus,DNA binding,protein binding,transcription factor activity,nucleus,response to stress,biosynthesis,nucleobase, nucleoside, nucleotide and nucleic acid metabolism,transcription factor activity,regulation of transcription, DNA-dependent,transcription factor activity,regulation of transcription, DNA-dependent	2.37851	1.90689	1.8413	1.94342	2.32193	3.05063	3.20645	2.80735	1.36257	1.34104	1.8413	1.87447	2.5025	2.39855	2.74416	2.64386
OsERF922	LOC_Os01g54890	Negative regulator	O. sativa	(Liu et al. 2012)	LOC_Os01g54890.1	ethylene-responsive transcription factor 2, putative, expressed	DNA binding,response to stress,response to biotic stimulus,process,response to endogenous stimulus,nucleus,transcription factor activity,signal transduction,nucleobase, nucleoside, nucleotide and nucleic acid metabolism,biosynthesis,transcription factor activity,regulation of transcription, DNA-dependent,transcription factor activity,regulation of transcription, DNA-dependent	4.15381	4.05889	3.60486	3.62149	3.96193	4.08746	4.13245	4.63144	3.77007	3.99398	3.29768	3.85798	4.42066	3.22707	4.21723	3.66297
OsHAK21	LOC_Os03g37930	Complementation/mutant	O. sativa	(Shen et al. 2015)	LOC_Os03g37930.1	potassium transporter, putative, expressed	transporter activity,cellular process,membrane,transport,potassium ion transporter activity,potassium ion transmembrane transport,membrane,potassium ion transporter activity,membrane,potassium ion transmembrane transport	0	-1	0	0	0	0	0	-2.80735	0	-2.90689	-2.58496	0	0	0	0	0
OsHAK5	LOC_Os01g70490	Over expression	cultured-tobacco BY2 (Nicotiana tabacum cv. Bright Yellow 2)	(Horie et al. 2011)	LOC_Os01g70490.1	potassium transporter, putative, expressed	cellular process,transport,membrane,transporter activity,potassium ion transporter activity,potassium ion transmembrane transport,membrane,potassium ion transporter activity,membrane,potassium ion transmembrane transport	1.67807	3.79008	3.32193	4.08092	1.80735	1.80735	2.36565	2.89308	2.58496	3.61667	3.11548	4.21594	1.41504	1.34792	2.07039	2.48113
Oshox22	LOC_Os04g45810	Negative regulation	O. sativa	(Zhang et al. 2012)	LOC_Os04g45810.1	homeobox associated leucine zipper, putative, expressed	response to abiotic stimulus,nucleus,response to endogenous stimulus,nucleobase, nucleoside, nucleotide and nucleic acid metabolism,biosynthesis,transcription factor activity,response to stress,signal transduction,transcription factor activity,sequence-specific DNA binding,regulation of transcription, DNA-dependent,DNA binding,nucleus,DNA binding,nucleus,regulation of transcription, DNA-dependent…	8.55536	8.80977	7.89936	8.38835	9.52405	10.1979	9.42965	10.15	8.27911	9.05076	8.14083	8.80789	10.1867	9.81451	9.58139	9.36669
OsHsfB2b	LOC_Os08g43334	Negative regulation	O. sativa	(Xiang et al. 2013)	LOC_Os08g43334.1	HSF-type DNA-binding domain containing protein, expressed	transcription factor activity,nucleus,process,biosynthesis,nucleobase, nucleoside, nucleotide and nucleic acid metabolism,transcription factor activity,sequence-specific DNA binding,regulation of transcription, DNA-dependent,nucleus,transcription factor activity,nucleus,regulation of transcription, DNA-dependent,sequence-specific DNA binding	-3.90689	-2.58496	-3.58496	-3.70044	-2	-1.80735	-1.37851	-0.63743	-3.80735	-3.90689	-3.58496	-1.58496	-1.58496	-1.1375	-0.514573	-1.26303
OsHsfC1b	LOC_Os01g53220	Mutant study	O. sativa	(Schmidt et al. 2012)	LOC_Os01g53220.1	HSF-type DNA-binding domain containing protein, expressed	DNA binding,nucleus,biosynthesis,nucleobase, nucleoside, nucleotide and nucleic acid metabolism,transcription factor activity,transcription factor activity,sequence-specific DNA binding,regulation of transcription, DNA-dependent,nucleus,transcription factor activity,nucleus,regulation of transcription, DNA-dependent,sequence-specific DNA binding	0	0.415037	-0.263034	-0.241008	-0.125531	-1.22239	2.79141	1.6845	-0.63743	-0.736966	-1.58496	0	-2	-1.45943	1.1375	0.736966
OsHsp17.0	LOC_Os01g04380	Over expression	O. sativa	(Zou et al. 2012)	LOC_Os01g04380.1	hsp20/alpha crystallin family protein, putative, expressed	response to abiotic stimulus,response to stress	-0.584963	0.222392	0	0.106915	3.27302	3.49643	3.29956	4.2854	0.0995357	-0.0995357	-0.415037	-2	3.66297	2.80735	4.32193	3.30986
OsHsp23.7	LOC_Os12g38180	Over expression	O. sativa	(Zou et al. 2012)	LOC_Os12g38180.1	heat shock cognate 70 kDa protein 2, putative, expressed	plastid,protein binding,response to stress,response to biotic stimulus,protein metabolism,cellular process,ribosome,cytosol,cytoplasm,nucleotide binding,extracellular,post-embryonic development,membrane,vacuole,nucleolus,plasma membrane,cell wall,process,nucleus,component,response to abiotic stimulus,ATP binding	4.26303	4.49719	3.56478	4.26534	4.04439	4.26946	4.10692	4.41181	5.35504	4.81079	4.18322	5.09099	4.22882	4.37977	3.98185	3.91488
OsMGT1	LOC_Os01g64890	Over expression	O. sativa	(Chen et al. 2017)	LOC_Os01g64890.1	CorA-like magnesium transporter protein, putative, expressed	transport,transporter activity,cellular process,plasma membrane,membrane	3.79355	4.16993	3.90689	3.79941	3.69116	3.92057	4.1883	4.59779	3.64386	4.21205	3.60486	4.5025	4.30986	3.84435	4.20945	3.90689
OsMPG1	LOC_Os01g62840	Over expression	tobacco	(Kumar et al. 2012)	LOC_Os01g62840.1	mannose-1-phosphate guanyltransferase, putative, expressed	process,transferase activity,response to stress,response to biotic stimulus,response to endogenous stimulus,response to abiotic stimulus,biosynthesis,cytosol,cellular process,carbohydrate metabolism,nucleotidyltransferase activity,biosynthesis,biosynthesis,nucleotidyltransferase activity	8.53424	8.99836	7.94105	8.7879	7.32718	8.11894	7.81082	8.55979	8.46002	8.82972	7.85902	9.107	7.69755	7.57055	7.926	7.7016
OsMSR2	LOC_Os01g72530	Over expression	Arabidopsis	(Xu et al. 2011)	LOC_Os01g72530.1	OsCML31 - Calmodulin-related calcium sensor protein, expressed	cytoplasm,binding,process	3.51937	3.62449	3.52356	3.21842	3.82443	4.10553	4.29956	4.37255	3.31159	2.82103	2.32193	3.36923	3.39232	3.11042	3.83794	3.86625
OsMsr9	LOC_Os07g37400	Over expression	O. sativa & Arabidopsis	(Xu et al. 2014)	LOC_Os07g37400.1	OsFBX257 - F-box domain containing protein, expressed	process,component,function	0.485427	0	0.115477	-0.893085	0.415037	1	0	0.893085	0.0995357	-0.736966	-1.26303	0.115477	0.415037	-0.137504	1.26303	-0.263034
Osmyb2	LOC_Os03g20090	Over expression	O. sativa	(Yang et al. 2012)	LOC_Os03g20090.1	MYB family transcription factor, putative, expressed	response to endogenous stimulus,biosynthesis,nucleobase, nucleoside, nucleotide and nucleic acid metabolism,response to stress,response to abiotic stimulus,transcription factor activity,DNA binding,DNA binding	2.07039	2.71882	1.8413	2.25376	2.71882	3.01282	2.80735	2.93411	1.89308	1.79355	1.87447	2.34577	3.14296	2.32193	2.40599	2.43741
OsMYB91	LOC_Os12g38400	Over expression	O. sativa	(Zhu et al. 2015)	LOC_Os12g38400.2	MYB family transcription factor, putative, expressed	development,response to stress,response to biotic stimulus,response to endogenous stimulus,morphogenesis,response to abiotic stimulus,nucleolus,protein binding,process,cellular process,nucleus,nucleobase, nucleoside, nucleotide and nucleic acid metabolism,biosynthesis,intracellular,transcription factor activity,DNA binding,DNA binding	0.180572	0.415037	-1.26303	-0.893085	0	-0.63743	-0.893085	-0.347923	0.192645	-0.321928	-2.58496	1.11548	0.321928	-0.459432	-0.514573	-1.58496
OsNAC5	LOC_Os11g08210	Over expression	O. sativa	(Takasaki et al. 2010)	LOC_Os11g08210.1	no apical meristem protein, putative, expressed	response to stress,transcription factor activity,signal transduction,development,response to endogenous stimulus,nucleobase, nucleoside, nucleotide and nucleic acid metabolism,biosynthesis,DNA binding,regulation of transcription, DNA-dependent,DNA binding,regulation of transcription, DNA-dependent	5.76907	6.6865	5.81378	5.95777	5.87036	6.47109	6.38702	6.9492	5.60627	6.12653	5.73922	6.73809	6.29768	5.29211	5.99095	5.8009
OsNUC1	LOC_Os04g52960	Over expression	O. sativa	(Sripinyowanich et al. 2013)	LOC_Os04g52960.1	nucleolin, putative, expressed	nucleobase, nucleoside, nucleotide and nucleic acid metabolism,development,nucleic acid binding,cellular process,nucleolus,nucleotide binding,nucleic acid binding,nucleic acid binding	4.63614	4.62449	4.56478	5.30518	5.05166	5.01919	5.20945	5.62101	4.47342	4.61275	4.35755	5.47843	5.5597	4.60126	5.05311	4.51833
OsPEX11	LOC_Os03g19010	Over expression	O. sativa	(Cui et al. 2016)	LOC_Os03g19010.1	peroxisomal biogenesis factor 11, putative, expressed	membrane,peroxisome,cell organization and biogenesis,cellular process,function,protein binding,peroxisomal membrane,peroxisome division	3.99398	4.38658	3.59495	3.66588	4.02237	4.27479	3.63048	4.32193	3.77007	3.8413	3.29768	4.30986	3.89885	3.28204	3.79701	3.51307
OsPOP5	LOC_Os02g18850	Over expression	Escherichia coli	(Tan et al. 2013)	LOC_Os02g18850.1	OsPOP5 - Putative Prolyl Oligopeptidase homologue, expressed	protein metabolism,membrane,cytosol,hydrolase activity,serine-type peptidase activity,proteolysis and peptidolysis,membrane,aminopeptidase activity,proteolysis and peptidolysis,membrane,proteolysis and peptidolysis,serine-type peptidase activity	5	5.53138	4.77259	5.10369	5.19967	5.13222	5.0842	5.68049	5.17564	5.41278	4.75489	5.54946	5.46216	4.77897	5.19377	4.6865
OsRab7	LOC_Os05g44050	Over expression	O. sativa	(Peng et al. 2014)	LOC_Os05g44050.1	ras-related protein, putative, expressed	nucleotide binding,signal transduction,plasma membrane,nucleus,transport,GTPase activity,GTP binding,small GTPase mediated signal transduction,nucleus,cytoplasm,intracellular	7.2724	7.82071	6.7879	7.25448	7.95177	8.62623	7.85942	8.28309	7.24453	7.60585	6.73471	7.52943	8.0879	8.08505	7.68018	7.71023
OsRacB	LOC_Os02g02840	Over expression	O. sativa/tobacco	(Luo et al. 2006)	LOC_Os02g02840.1	ras-related protein, putative, expressed	cytoskeleton,cell organization and biogenesis,cellular process,post-pollination,morphogenesis,cell differentiation,cell growth,development,cytoplasm,transport,nucleolus,protein binding,plasma membrane,nucleus,catabolism,nucleobase, nucleoside, nucleotide and nucleic acid metabolism,hydrolase activity,nucleotide binding,cell,GTP binding,small GTPase mediated signal transduction,intracellular	3.07039	3.49185	3.08746	3.10692	2.66297	3.05063	2.44931	3.06301	3.22607	3.3505	2.64386	3.80735	3.70044	3	2.51096	2.11548
OsRHP1	LOC_Os08g38460	Over expression	O. sativa	(Zeng et al. 2014)	LOC_Os08g38460.1	zinc finger, C3HC4 type domain containing protein, expressed	process,lipid metabolism,response to endogenous stimulus,response to stress,response to abiotic stimulus,binding,protein binding,cellular process	5.78311	5.35755	5.05889	5.25084	6.83815	6.99516	6.38038	6.63869	5.41665	5.64578	4.97728	5.42347	6.94349	6.52641	6.58195	5.97537
OsSIK1	LOC_Os06g03970	Over expression	O. sativa	(Ouyang et al. 2010)	LOC_Os06g03970.1	receptor-like protein kinase 5 precursor, putative, expressed	development,kinase activity,cellular process,metabolism,post-embryonic development,morphogenesis,flower development,cell,protein kinase activity,ATP binding,protein amino acid phosphorylation,protein binding,protein kinase activity,ATP binding,protein amino acid phosphorylation,protein binding	-2.32193	-1.58496	-1.58496	-2.70044	-2	-0.807355	-2.70044	-0.807355	-1	-2.90689	-3.58496	-1	-0.125531	-2.45943	-2.32193	-2
OsSMCP1	LOC_Os07g01770	Over expression	Arabidopsis	(Yokotani et al. 2009a)	LOC_Os07g01770.1	expressed protein	process,function,component,protein binding,hydrolase activity, hydrolyzing O-glycosyl compounds,carbohydrate metabolism,hydrolase activity, hydrolyzing O-glycosyl compounds,carbohydrate metabolism,protein binding	0.616671	0.415037	0.584963	0.29956	0.321928	0	0.106915	0.584963	-0.106915	-1.09954	-0.125531	0.222392	0.222392	-0.459432	-0.736966	-2
OsSOS1	LOC_Os12g44360	Over expression	O. sativa	(Yasmin et al. 2016)	LOC_Os12g44360.1	sodium/hydrogen exchanger 7, putative, expressed	transport,plasma membrane,plastid,cellular process,metabolism,response to abiotic stimulus,response to stress,protein binding,transporter activity,solute:hydrogen antiporter activity,cation transport,transmembrane transport,integral to membrane,cation transport,solute:hydrogen antiporter activity,integral to membrane,cation transport,solute:hydrogen antiporter activity,integral to membrane,transm…	-2.32193	-2.58496	-2.58496	0	0	-3.80735	0	-2.22239	-3.80735	-2.32193	-1.58496	0	-3.58496	-3.45943	-1.73697	0
OsSta2	LOC_Os02g43820	Over expression	O. sativa	(Kumar et al. 2017)	LOC_Os02g43820.1	AP2 domain containing protein, expressed	biosynthesis,response to endogenous stimulus,nucleus,DNA binding,response to stress,nucleobase, nucleoside, nucleotide and nucleic acid metabolism,signal transduction,transcription factor activity,process,response to abiotic stimulus,transcription factor activity,regulation of transcription, DNA-dependent,transcription factor activity,regulation of transcription, DNA-dependent	0	0.736966	0.415037	1.29956	1.32193	2.44057	1.94342	2.6845	0.192645	0.678072	-0.125531	1.22239	0.321928	1	0.847997	1.27302
OsTIFY11a	LOC_Os03g08310	Over expression	O. sativa	(Ye et al. 2009)	LOC_Os03g08310.1	ZIM domain containing protein, putative, expressed	protein binding,protein binding	4.48543	5.05528	4.3159	4.62599	2.32193	2.7625	2.29956	2.28011	4.56333	4.51937	3.66297	5.13955	2.29768	1.66985	1.43296	1.45943
OsTRM13	LOC_Os03g61750	Over expression	O. sativa	(Wang et al. 2017)	LOC_Os03g61750.1	expressed protein	nucleobase, nucleoside, nucleotide and nucleic acid metabolism,cellular process,metabolism,transferase activity,methyltransferase activity,tRNA processing,methyltransferase activity,tRNA processing,methyltransferase activity	1.04731	1.87447	1.87447	2.10692	2.29768	1.8365	1.88452	2.34239	2.14684	1.51937	1.54432	1.8413	2.71882	2.03242	2.3505	2.02975
OsTZF1	LOC_Os05g10670	Over expression	O. sativa	(Jan et al. 2013)	LOC_Os05g10670.1	zinc finger CCCH type family protein, putative, expressed	plasma membrane,nucleic acid binding,transcription factor activity,nucleobase, nucleoside, nucleotide and nucleic acid metabolism,biosynthesis,response to stress,nucleic acid binding,zinc ion binding,nucleic acid binding,zinc ion binding	4.94486	5.01866	4.20294	4.46447	6.63178	6.90861	6.44294	6.6531	4.46877	5.39461	4.06609	5.10154	7.08126	6.50202	6.39575	6.03709
OsVPE3	LOC_Os02g43010	Negative regulation	O. sativa	(Lu et al. 2016)	LOC_Os02g43010.1	vacuolar-processing enzyme precursor, putative, expressed	protein metabolism,cellular process,cell,hydrolase activity,cysteine-type endopeptidase activity,proteolysis and peptidolysis,cysteine-type endopeptidase activity,proteolysis and peptidolysis,cysteine-type endopeptidase activity,proteolysis and peptidolysis	-2.90689	-2.58496	-2.58496	0	-3.58496	-3.80735	0	-2.80735	-2.80735	-2.90689	0	-3.58496	0	-2.45943	-3.32193	0
OsVTC1-1	LOC_Os01g62840	Over expression	O. sativa	(Qin et al. 2016)	LOC_Os01g62840.1	mannose-1-phosphate guanyltransferase, putative, expressed	process,transferase activity,response to stress,response to biotic stimulus,response to endogenous stimulus,response to abiotic stimulus,biosynthesis,cytosol,cellular process,carbohydrate metabolism,nucleotidyltransferase activity,biosynthesis,biosynthesis,nucleotidyltransferase activity	8.53424	8.99836	7.94105	8.7879	7.32718	8.11894	7.81082	8.55979	8.46002	8.82972	7.85902	9.107	7.69755	7.57055	7.926	7.7016
Rab16A	LOC_Os11g26790	Over expression	O. sativa	(Ganguly et al. 2012)	LOC_Os11g26790.1	dehydrin, putative, expressed	response to abiotic stimulus,response to stress,component,function,response to stress,response to water,response to stress,response to water	6.27674	5.96	4.77259	3.97199	10.4767	11.3935	11.4773	10.732	6.03342	6.48757	4.18322	4.26053	10.7808	10.3975	10.7957	10.5116
RMtATP6	LOC_Os03g40920	Over expression	tobacco	(Zhang et al. 2005)	LOC_Os03g40920.1	expressed protein	mitochondrion,membrane,process,function	5.6477	6.02422	5.4457	6.18067	5.72338	6.2343	5.86942	6.5202	5.79812	5.99699	5.61225	6.44984	6.43324	5.85798	6.09381	5.86212
SERF1	LOC_Os05g34730	Over expression	O. sativa	(Schmidt et al. 2013)	LOC_Os05g34730.1	ethylene-responsive transcription factor ERF020, putative, expressed	nucleobase, nucleoside, nucleotide and nucleic acid metabolism,DNA binding,nucleus,biosynthesis,transcription factor activity,cytoplasm,transcription factor activity,regulation of transcription, DNA-dependent,transcription factor activity,regulation of transcription, DNA-dependent	-3.90689	-1.58496	-3.58496	-2.70044	-3.58496	-2.80735	0	-2.80735	0	-2.90689	-3.58496	-2.58496	0	0	0	0
SNAC1/ OsNAC9	LOC_Os03g60080	Over expression	O. sativa	(Parvin et al. 2015)	LOC_Os03g60080.1	NAC domain-containing protein 67, putative, expressed	plastid,response to stress,transcription factor activity,development,nucleobase, nucleoside, nucleotide and nucleic acid metabolism,biosynthesis,DNA binding,regulation of transcription, DNA-dependent,DNA binding,regulation of transcription, DNA-dependent	7.21852	7.57175	6.78572	7.0801	7.02975	8.04595	7.72268	7.841	6.96826	7.26053	6.32793	7.29155	6.95031	6.59314	7.03012	6.95226
ZFP179	LOC_Os01g62190	Over expression	O. sativa	(Sun et al. 2010)	LOC_Os01g62190.1	ZOS1-15 - C2H2 zinc finger protein, expressed	nucleic acid binding,transcription factor activity,intracellular,binding,nucleobase, nucleoside, nucleotide and nucleic acid metabolism,biosynthesis,process	1.73697	1.32193	1.36923	0.206451	2.11548	1.89308	3.66588	3.29068	0.192645	0	-0.263034	0.736966	0.584963	0.710493	2.8679	2.98489
ZFP182	LOC_Os03g60560	Over expression	O. sativa & tobacco	(Huang et al. 2007; Huang et al. 2012)	LOC_Os03g60560.1	ZOS3-21 - C2H2 zinc finger protein, expressed	transcription factor activity,nucleic acid binding,binding,nucleobase, nucleoside, nucleotide and nucleic acid metabolism,biosynthesis,process,intracellular	3.07039	3.38082	2.60486	2.60334	4.80305	6.02712	6.14034	6.03342	2.30117	2.95109	2.58496	3.1565	5.17326	4.53492	5.50462	5.37504
ZFP252	LOC_Os12g39400	Over expression	O. sativa	(Xu et al. 2008)	LOC_Os12g39400.1	ZOS12-09 - C2H2 zinc finger protein, expressed	DNA binding,process,protein binding,binding,transcription factor activity,nucleobase, nucleoside, nucleotide and nucleic acid metabolism,biosynthesis,response to stress,nucleic acid binding,response to abiotic stimulus,nucleus	1.37851	1.70044	1.41504	0.387023	1.77259	2.47805	2.83872	2.5325	0.836501	0.341037	0.5025	1.32193	2.08746	1.49476	1.76553	2.27302

## Sheet: Root_candidate_genes
GENE	MSU/Accession	Over expression/knockdown	Transformed	Reference(s)	Transcript Name	Gene Description	GO Description	HK_Sen_Con_24h	IR_Sen_Con_24h	HK_Sen_Con_72h	IR_Sen_Con_72h	HK_Sen_Str_24h	IR_Sen_Str_24h	HK_Sen_Str_72h	IR_Sen_Str_72h	HK_Tol_Con_24h	IR_Tol_Con_24h	HK_Tol_Con_72h	IR_Tol_Con_72h	HK_Tol_Str_24h	IR_Tol_Str_24h	HK_Tol_Str_72h	IR_Tol_Str_72h
OsHAK21	LOC_Os03g37930	Complementation/mutant	O. sativa	(Shen et al. 2015)	LOC_Os03g37930.1	potassium transporter, putative, expressed	transporter activity,cellular process,membrane,transport,potassium ion transporter activity,potassium ion transmembrane transport,membrane,potassium ion transporter activity,membrane,potassium ion transmembrane transport	-0.289507	-1	0.459432	0.485427	-0.652077	-1.26303	-0.169925	-3	0.36257	0	-0.514573	-2.32193	-1.22239	0	-0.459432	1.28011
OsHsfC1b	LOC_Os01g53220	Mutant study	O. sativa	(Schmidt et al. 2012)	LOC_Os01g53220.1	HSF-type DNA-binding domain containing protein, expressed	DNA binding,nucleus,biosynthesis,nucleobase, nucleoside, nucleotide and nucleic acid metabolism,transcription factor activity,transcription factor activity,sequence-specific DNA binding,regulation of transcription, DNA-dependent,nucleus,transcription factor activity,nucleus,regulation of transcription, DNA-dependent,sequence-specific DNA binding	-3.45943	0	-1	-2.32193	-0.459432	-1	-0.847997	-1	-1.22239	-0.777608	-3.32193	0	-0.106915	0.710493	-2.45943	0.777608
OsVPE3	LOC_Os02g43010	Negative regulation	O. sativa	(Lu et al. 2016)	LOC_Os02g43010.1	vacuolar-processing enzyme precursor, putative, expressed	protein metabolism,cellular process,cell,hydrolase activity,cysteine-type endopeptidase activity,proteolysis and peptidolysis,cysteine-type endopeptidase activity,proteolysis and peptidolysis,cysteine-type endopeptidase activity,proteolysis and peptidolysis	0	-3.58496	0	0	0	0	0	0	-3.80735	0	0	0	0	0	0	0
Oshox22	LOC_Os04g45810	Negative regulation	O. sativa	(Zhang et al. 2012)	LOC_Os04g45810.1	homeobox associated leucine zipper, putative, expressed	response to abiotic stimulus,nucleus,response to endogenous stimulus,nucleobase, nucleoside, nucleotide and nucleic acid metabolism,biosynthesis,transcription factor activity,response to stress,signal transduction,transcription factor activity,sequence-specific DNA binding,regulation of transcription, DNA-dependent,DNA binding,nucleus,DNA binding,nucleus,regulation of transcription, DNA-dependent…	4.66985	4.54946	4.74147	3.8679	6.48601	6.30226	5.04924	5.35315	4.19827	6.14296	1.37851	3.45943	6.57527	7.47868	5.44144	6.82564
OsHsfB2b	LOC_Os08g43334	Negative regulation	O. sativa	(Xiang et al. 2013)	LOC_Os08g43334.1	HSF-type DNA-binding domain containing protein, expressed	transcription factor activity,nucleus,process,biosynthesis,nucleobase, nucleoside, nucleotide and nucleic acid metabolism,transcription factor activity,sequence-specific DNA binding,regulation of transcription, DNA-dependent,nucleus,transcription factor activity,nucleus,regulation of transcription, DNA-dependent,sequence-specific DNA binding	-2.45943	0	-3	-2.32193	0	0	0	0	-3.80735	-2	0	0	-2.80735	-3.45943	-1.87447	-1.22239
OsERF922	LOC_Os01g54890	Negative regulator	O. sativa	(Liu et al. 2012)	LOC_Os01g54890.1	ethylene-responsive transcription factor 2, putative, expressed	DNA binding,response to stress,response to biotic stimulus,process,response to endogenous stimulus,nucleus,transcription factor activity,signal transduction,nucleobase, nucleoside, nucleotide and nucleic acid metabolism,biosynthesis,transcription factor activity,regulation of transcription, DNA-dependent,transcription factor activity,regulation of transcription, DNA-dependent	2.89812	1.11548	5.66534	4.33628	2.76939	2.96963	3.48829	3.10852	3.20387	3.08746	1.848	0	3.05063	3.85345	2.47131	4.42146
OsCKX2	LOC_Os01g10110	Negative regulator/knockdown	O. sativa	(Joshi et al. 2017)	LOC_Os01g10110.1	cytokinin dehydrogenase precursor, putative, expressed	catalytic activity,cellular process,catabolism,metabolism,vacuole,UDP-N-acetylmuramate dehydrogenase activity,oxidoreductase activity,FAD binding,oxidation reduction,cytokinin dehydrogenase activity,cytokinin metabolism,cytokinin metabolism,cytokinin dehydrogenase activity,FAD binding,oxidation reduction,oxidoreductase activity,FAD binding	-2.45943	-3.58496	-2	-2.32193	-1.45943	-2	-3.16993	0	-3.80735	-3.58496	0	0	-2.22239	-1.87447	-3.45943	-2.80735
DCA1	LOC_Os10g31850	Negative regulator/knockdown	O. sativa	(Cui et al. 2015)	LOC_Os10g31850.1	RING finger and CHY zinc finger domain-containing protein 1, putative, expressed	binding,zinc ion binding,zinc ion binding	4.1479	3.70044	3.26679	2.88753	2.12553	2.43741	2.03953	1.85798	4.26946	4.3159	1.07039	-2.32193	1.92057	3.15528	1.12553	2.61891
OsPOP5	LOC_Os02g18850	Over expression	Escherichia coli	(Tan et al. 2013)	LOC_Os02g18850.1	OsPOP5 - Putative Prolyl Oligopeptidase homologue, expressed	protein metabolism,membrane,cytosol,hydrolase activity,serine-type peptidase activity,proteolysis and peptidolysis,membrane,aminopeptidase activity,proteolysis and peptidolysis,membrane,proteolysis and peptidolysis,serine-type peptidase activity	4.32193	3.72792	5.69349	5.83289	4.6386	4.76818	4.98995	3.42626	4.68049	4.70044	3.29278	0.678072	4.67646	5.64648	4.67499	5.65208
OsRab7	LOC_Os05g44050	Over expression	O. sativa	(Peng et al. 2014)	LOC_Os05g44050.1	ras-related protein, putative, expressed	nucleotide binding,signal transduction,plasma membrane,nucleus,transport,GTPase activity,GTP binding,small GTPase mediated signal transduction,nucleus,cytoplasm,intracellular	6.98455	6.54432	7.75906	7.45943	6.99075	7.62632	7.06489	6.73302	7.30508	7.40514	4.58496	2.848	7.21917	8.49076	6.73533	7.89395
OsSOS1	LOC_Os12g44360	Over expression	O. sativa	(Yasmin et al. 2016)	LOC_Os12g44360.1	sodium/hydrogen exchanger 7, putative, expressed	transport,plasma membrane,plastid,cellular process,metabolism,response to abiotic stimulus,response to stress,protein binding,transporter activity,solute:hydrogen antiporter activity,cation transport,transmembrane transport,integral to membrane,cation transport,solute:hydrogen antiporter activity,integral to membrane,cation transport,solute:hydrogen antiporter activity,integral to membrane,transm…	-3.45943	-3.58496	0	0	0	-3.58496	-3.16993	0	-1.48543	-1.58496	0	0	-2.22239	-2.45943	0	0
OsSOS1	LOC_Os12g44360	Over expression	O. sativa	(Yasmin et al. 2016)	LOC_Os12g44360.2	sodium/hydrogen exchanger 7, putative, expressed	response to abiotic stimulus,metabolism,cellular process,plastid,plasma membrane,transport,response to stress,transporter activity,protein binding,solute:hydrogen antiporter activity,cation transport,transmembrane transport,integral to membrane,cation transport,solute:hydrogen antiporter activity,integral to membrane,cation transport,solute:hydrogen antiporter activity,integral to membrane,transm…	1.29546	-0.777608	0.321928	1	-1.45943	-1	0.289507	-0.415037	0	0.321928	0	0	0.192645	1	-3.45943	0.514573
OsCIPK15	LOC_Os11g02240	Over expression	O. sativa	(Xiang et al. 2007)	LOC_Os11g02240.1	CAMK_KIN1/SNF1/Nim1_like.4 - CAMK includes calcium/calmodulin depedent protein kinases, expressed	component,metabolism,cellular process,signal transduction,nucleotide binding,kinase activity,protein modification,protein binding,protein kinase activity,ATP binding,protein amino acid phosphorylation,signal transduction,protein kinase activity,ATP binding,protein amino acid phosphorylation,signal transduction	4.76939	4.3159	3.79442	4.08746	4.23406	3.77259	3.25634	2.9542	5.12338	5.31288	1.63227	0	4.19827	5.15159	1.93289	2.94753
OsHAK5	LOC_Os01g70490	Over expression	cultured-tobacco BY2 (Nicotiana tabacum cv. Bright Yellow 2)	(Horie et al. 2011)	LOC_Os01g70490.1	potassium transporter, putative, expressed	cellular process,transport,membrane,transporter activity,potassium ion transporter activity,potassium ion transmembrane transport,membrane,potassium ion transporter activity,membrane,potassium ion transmembrane transport	-0.874469	0	-3	-2.32193	1.06413	-3.58496	-3.16993	0	-3.80735	-1	0	0	-3.80735	0.710493	-3.45943	-2.80735
ZFP252	LOC_Os12g39400	Over expression	O. sativa	(Xu et al. 2008)	LOC_Os12g39400.1	ZOS12-09 - C2H2 zinc finger protein, expressed	DNA binding,process,protein binding,binding,transcription factor activity,nucleobase, nucleoside, nucleotide and nucleic acid metabolism,biosynthesis,response to stress,nucleic acid binding,response to abiotic stimulus,nucleus	1.39855	1.11548	1.32193	-0.736966	0.862496	1.77259	-0.584962	-1.41504	1.4021	1.62449	-2.32193	0	0.716207	2.24101	-0.289507	1.58496
OsRacB	LOC_Os02g02840	Over expression	O. sativa/tobacco	(Luo et al. 2006)	LOC_Os02g02840.1	ras-related protein, putative, expressed	cytoskeleton,cell organization and biogenesis,cellular process,post-pollination,morphogenesis,cell differentiation,cell growth,development,cytoplasm,transport,nucleolus,protein binding,plasma membrane,nucleus,catabolism,nucleobase, nucleoside, nucleotide and nucleic acid metabolism,hydrolase activity,nucleotide binding,cell,GTP binding,small GTPase mediated signal transduction,intracellular	5.96053	5.3339	6.84078	6.26303	5.54338	5.86212	6.27509	4.37504	6.21778	6.20457	4.34341	2.80735	6.03814	6.70548	4.74024	5.8401
OsBIERF3	LOC_Os02g43790	Over expression	tobacco	(Cao et al. 2005)	LOC_Os02g43790.1	ethylene-responsive transcription factor, putative, expressed	transcription factor activity,DNA binding,membrane,nuclear membrane,process,biosynthesis,nucleobase, nucleoside, nucleotide and nucleic acid metabolism,transcription factor activity,regulation of transcription, DNA-dependent,transcription factor activity,regulation of transcription, DNA-dependent	5.33823	5.50515	6.61287	6.53294	5.0163	5.24159	4.53743	5.02791	6.10703	6.2384	0	1.48543	4.8437	6.00205	4.43539	6.08139
ONAC022	LOC_Os03g04070	Over expression	O. sativa	(Hong et al. 2016)	LOC_Os03g04070.1	no apical meristem protein, putative, expressed	process,post-embryonic development,nucleobase, nucleoside, nucleotide and nucleic acid metabolism,development,morphogenesis,transcription factor activity,component,cell organization and biogenesis,biosynthesis,reproduction,DNA binding,regulation of transcription, DNA-dependent,DNA binding,regulation of transcription, DNA-dependent	3.57399	2.16993	2.90689	2.48543	3	2.48113	2.63743	0.584963	3.39232	2.32193	0.263034	0	2.85086	3.39855	2.06413	3.63559
OsbZIP71	LOC_Os09g13570	Over expression	O. sativa	(Liu et al. 2014)	LOC_Os09g13570.1	CPuORF2 - conserved peptide uORF-containing transcript, expressed	biosynthesis,transcription factor activity,plastid,nucleobase, nucleoside, nucleotide and nucleic acid metabolism,DNA binding,protein binding,transcription factor activity,sequence-specific DNA binding,protein dimerization activity,regulation of transcription, DNA-dependent,transcription factor activity,regulation of transcription, DNA-dependent,sequence-specific DNA binding,protein dimerization …	6.14605	5.39803	8.02306	7.19967	6.31371	5.91886	6.52182	5.82337	6.37006	6.54689	4.93074	3.53605	5.91032	7.13489	5.94571	7.65208
ZFP179	LOC_Os01g62190	Over expression	O. sativa	(Sun et al. 2010)	LOC_Os01g62190.1	ZOS1-15 - C2H2 zinc finger protein, expressed	nucleic acid binding,transcription factor activity,intracellular,binding,nucleobase, nucleoside, nucleotide and nucleic acid metabolism,biosynthesis,process	2.94996	2.22239	3.53916	3.48543	2.75002	3	2.11548	1.85798	3.54137	3	0.925999	0	2.974	3.57399	1.29546	3.28011
Rab16A	LOC_Os11g26790	Over expression	O. sativa	(Ganguly et al. 2012)	LOC_Os11g26790.1	dehydrin, putative, expressed	response to abiotic stimulus,response to stress,component,function,response to stress,response to water,response to stress,response to water	4.72544	5.16993	-0.415037	0	6.53067	7.61041	2.76081	4.69349	2.87915	7.47776	-1.73697	-1.32193	6.08139	8.68172	2.62803	6.74915
OsSMCP1	LOC_Os07g01770	Over expression	Arabidopsis	(Yokotani et al. 2009a)	LOC_Os07g01770.1	expressed protein	process,function,component,protein binding,hydrolase activity, hydrolyzing O-glycosyl compounds,carbohydrate metabolism,hydrolase activity, hydrolyzing O-glycosyl compounds,carbohydrate metabolism,protein binding	0.788496	0.807355	2.24793	1	1	1.22239	1.63743	-0.678072	1.23704	1.11548	-1.73697	0.263034	1.77761	2.56294	0	1.8365
ONAC063	LOC_Os08g33910	Over expression	Arabidopsis	(Yokotani et al. 2009b)	LOC_Os08g33910.1	no apical meristem protein, putative, expressed	biosynthesis,cellular process,nucleus,response to endogenous stimulus,transcription factor activity,development,nucleobase, nucleoside, nucleotide and nucleic acid metabolism,DNA binding,regulation of transcription, DNA-dependent,DNA binding,regulation of transcription, DNA-dependent	0.125531	-0.584962	0.459432	-0.736966	-3.45943	-1	-3.16993	-1.41504	-0.222392	-0.125531	-3.32193	-2.32193	-2.22239	-0.459432	-1.87447	0
OsRHP1	LOC_Os08g38460	Over expression	O. sativa	(Zeng et al. 2014)	LOC_Os08g38460.1	zinc finger, C3HC4 type domain containing protein, expressed	process,lipid metabolism,response to endogenous stimulus,response to stress,response to abiotic stimulus,binding,protein binding,cellular process	4.90251	4.86212	5.87344	5.38543	5.28876	5.96386	5.76965	5.62571	5.11151	5.49185	3.52356	2.58496	5.56551	6.43387	5.99178	6.71425
OsPEX11	LOC_Os03g19010	Over expression	O. sativa	(Cui et al. 2016)	LOC_Os03g19010.1	peroxisomal biogenesis factor 11, putative, expressed	membrane,peroxisome,cell organization and biogenesis,cellular process,function,protein binding,peroxisomal membrane,peroxisome division	3.26849	2.66297	4.84549	4.3505	3.54057	3.53398	3.77259	2.67243	3.6105	3.36923	2.23266	-2.32193	3.29068	4.36075	3.12553	4.51457
OsNAC5	LOC_Os11g08210	Over expression	O. sativa	(Takasaki et al. 2010)	LOC_Os11g08210.1	no apical meristem protein, putative, expressed	response to stress,transcription factor activity,signal transduction,development,response to endogenous stimulus,nucleobase, nucleoside, nucleotide and nucleic acid metabolism,biosynthesis,DNA binding,regulation of transcription, DNA-dependent,DNA binding,regulation of transcription, DNA-dependent	5.18803	4.37504	7.65105	7.1127	5.36712	5.17659	6.40372	4.92481	5.46411	5.2854	4.36457	1.58496	5.33985	6.12553	5.15528	6.82564
OsMsr9	LOC_Os07g37400	Over expression	O. sativa & Arabidopsis	(Xu et al. 2014)	LOC_Os07g37400.1	OsFBX257 - F-box domain containing protein, expressed	process,component,function	1.24101	0.736966	2.2854	2.32193	1.8625	2.32193	1.53051	-0.192645	1.51457	1.87447	-1	-0.736966	2	2.62803	1.29546	2.4021
OsMSR2	LOC_Os01g72530	Over expression	Arabidopsis	(Xu et al. 2011)	LOC_Os01g72530.1	OsCML31 - Calmodulin-related calcium sensor protein, expressed	cytoplasm,binding,process	1.58496	0.874469	2.16993	2.48543	2.37346	2.39232	2.28951	-1	1.58496	2	-1.32193	-1.32193	2.51457	3.22707	0.932886	3.21501
OsMPG1	LOC_Os01g62840	Over expression	tobacco	(Kumar et al. 2012)	LOC_Os01g62840.1	mannose-1-phosphate guanyltransferase, putative, expressed	process,transferase activity,response to stress,response to biotic stimulus,response to endogenous stimulus,response to abiotic stimulus,biosynthesis,cytosol,cellular process,carbohydrate metabolism,nucleotidyltransferase activity,biosynthesis,biosynthesis,nucleotidyltransferase activity	4.91995	4.24793	5.66534	5.20945	6.53916	5.12584	5.005	4.45943	4.98706	5.33092	3.1375	3	5.94753	6.29044	4.67499	5.78883
OsVTC1-1	LOC_Os01g62840	Over expression	O. sativa	(Qin et al. 2016)	LOC_Os01g62840.1	mannose-1-phosphate guanyltransferase, putative, expressed	process,transferase activity,response to stress,response to biotic stimulus,response to endogenous stimulus,response to abiotic stimulus,biosynthesis,cytosol,cellular process,carbohydrate metabolism,nucleotidyltransferase activity,biosynthesis,biosynthesis,nucleotidyltransferase activity	4.91995	4.24793	5.66534	5.20945	6.53916	5.12584	5.005	4.45943	4.98706	5.33092	3.1375	3	5.94753	6.29044	4.67499	5.78883
OsMGT1	LOC_Os01g64890	Over expression	O. sativa	(Chen et al. 2017)	LOC_Os01g64890.1	CorA-like magnesium transporter protein, putative, expressed	transport,transporter activity,cellular process,plasma membrane,membrane	2.96683	2.24793	3.89482	3.45943	3.03242	3.58496	3.28951	3.33985	3.09954	3.12928	1	0	3.29068	4.59042	3.25481	4.65208
OsTIFY11a	LOC_Os03g08310	Over expression	O. sativa	(Ye et al. 2009)	LOC_Os03g08310.1	ZIM domain containing protein, putative, expressed	protein binding,protein binding	1.7885	0.5025	4.35755	3.43296	2.03242	0.938599	2.078	0.459432	1.47805	1.80735	0.765535	-0.321928	1.23704	2.84435	1.71049	2.51457
OsTIFY11a	LOC_Os03g08310	Over expression	O. sativa	(Ye et al. 2009)	LOC_Os03g08310.1	ZIM domain containing protein, putative, expressed	protein binding,protein binding	1.7885	0.5025	4.35755	3.43296	2.03242	0.938599	2.078	0.459432	1.47805	1.80735	0.765535	-0.321928	1.23704	2.84435	1.71049	2.51457
OsHsp17.0	LOC_Os01g04380	Over expression	O. sativa	(Zou et al. 2012)	LOC_Os01g04380.1	hsp20/alpha crystallin family protein, putative, expressed	response to abiotic stimulus,response to stress	-3.45943	-3.58496	-2	-2.32193	0	0	0	0	0	-0.125531	0	0	-3.80735	-3.45943	0	0
OsHsp23.7	LOC_Os12g38180	Over expression	O. sativa	(Zou et al. 2012)	LOC_Os12g38180.1	heat shock cognate 70 kDa protein 2, putative, expressed	plastid,protein binding,response to stress,response to biotic stimulus,protein metabolism,cellular process,ribosome,cytosol,cytoplasm,nucleotide binding,extracellular,post-embryonic development,membrane,vacuole,nucleolus,plasma membrane,cell wall,process,nucleus,component,response to abiotic stimulus,ATP binding	2.88042	1.8413	3.22882	3.76553	2.75002	3.1565	2.85244	1.75489	2.94753	3.76377	-0.152003	1.926	2.77761	3.82597	1.7885	3.32193
OsDREB2A	LOC_Os01g07120	Over expression	O. sativa	(Mallikarjuna et al. 2011)	LOC_Os01g07120.2	AP2 domain containing protein, expressed	response to abiotic stimulus,DNA binding,protein binding,transcription factor activity,nucleus,response to stress,biosynthesis,nucleobase, nucleoside, nucleotide and nucleic acid metabolism,transcription factor activity,regulation of transcription, DNA-dependent,transcription factor activity,regulation of transcription, DNA-dependent	2.56294	2.82443	2.97728	2.26303	2.37346	2.9386	1.87447	1.70044	3.25873	3.36923	1.53605	0	2.7318	3.70044	2	3.02554
OsDREB1A	LOC_Os09g35030	Over expression	Arabidopsis	(Dubouzet et al. 2003)	LOC_Os09g35030.1	dehydration-responsive element-binding protein, putative, expressed	biosynthesis,nucleus,DNA binding,nucleobase, nucleoside, nucleotide and nucleic acid metabolism,response to stress,response to abiotic stimulus,transcription factor activity,transcription factor activity,regulation of transcription, DNA-dependent,transcription factor activity,regulation of transcription, DNA-dependent	3.62803	3.51307	3.6865	3.848	3.83519	3.78136	3.11548	3.06609	3.60204	3.89885	1	-1.32193	2.85086	4.44144	3.21299	4.51457
OsCPK21	LOC_Os08g42750	Over expression	O. sativa	(Asano et al. 2011)	LOC_Os08g42750.1	CAMK_CAMK_like.37 - CAMK includes calcium/calmodulin depedent protein kinases, expressed	protein modification,kinase activity,plasma membrane,biosynthesis,protein kinase activity,ATP binding,protein amino acid phosphorylation,protein kinase activity,ATP binding,protein amino acid phosphorylation	-0.874469	-1.58496	0.807355	-0.321928	0.932886	1.22239	-0.169925	0.321928	0.0995357	-0.415037	-3.32193	-2.32193	1.09954	2.42321	0	0.652077
OsCPK12	LOC_Os04g47300	Over expression	O. sativa	(Asano et al. 2012)	LOC_Os04g47300.1	CAMK_CAMK_like.26 - CAMK includes calcium/calmodulin depedent protein kinases, expressed	kinase activity,binding,plasma membrane,nucleus,nucleotide binding,protein modification,cytoplasm,protein kinase activity,ATP binding,protein amino acid phosphorylation,protein kinase activity,ATP binding,protein amino acid phosphorylation	-0.289507	-3.58496	0.584963	-1.32193	-2.45943	-0.584962	0.289507	-0.678072	-0.347923	-0.263034	-2.32193	-2.32193	-0.347923	0.540568	-0.874469	1
OsCBL8	LOC_Os02g18930	Over expression	O. sativa	(Gu et al. 2008)	LOC_Os02g18930.1	calcineurin B, putative, expressed	intracellular,cellular process,metabolism,binding,cell homeostasis,cytoplasm,protein modification,biosynthesis,protein binding,process,response to abiotic stimulus,response to stress,hydrolase activity	-3.45943	-2.58496	-3	0	-3.45943	0	0	0	0	0	0	0	-3.80735	0	0	0
ONAC022	LOC_Os03g04070	Over expression	O. sativa	(Hong et al. 2016)	LOC_Os03g04070.1	no apical meristem protein, putative, expressed	process,post-embryonic development,nucleobase, nucleoside, nucleotide and nucleic acid metabolism,development,morphogenesis,transcription factor activity,component,cell organization and biogenesis,biosynthesis,reproduction,DNA binding,regulation of transcription, DNA-dependent,DNA binding,regulation of transcription, DNA-dependent	3.57399	2.16993	2.90689	2.48543	3	2.48113	2.63743	0.584963	3.39232	2.32193	0.263034	0	2.85086	3.39855	2.06413	3.63559
CYP94C2b	LOC_Os12g05440	Over expression	O. sativa	(Kurotani et al. 2015)	LOC_Os12g05440.1	cytochrome P450, putative, expressed	oxygen binding,metabolism,cell,response to stress,catalytic activity,iron ion binding,electron carrier activity,oxidoreductase activity, acting on paired donors, with incorporation or reduction of molecular oxygen,heme binding,oxidation reduction,iron ion binding,electron carrier activity,oxidoreductase activity, acting on paired donors, with incorporation or reduction of molecular oxygen,heme bi…	0	0	-3	0	-3.45943	0	0	0	-3.80735	0	0	0	0	-1.45943	0	0
OsBADH1	LOC_Os04g39020	Over expression	O. sativa & tobacco	(Hasthanasombut et al. 2010; Hasthanasombut et al. 2011)	LOC_Os04g39020.1	aldehyde dehydrogenase, putative, expressed	catalytic activity,response to endogenous stimulus,metabolism,response to stress,response to abiotic stimulus,peroxisome,oxidoreductase activity,metabolism,oxidation reduction,metabolism,oxidoreductase activity,oxidation reduction	5.84435	5.2127	6.54689	6.32553	5.2854	5.94642	5.60486	4.66534	6.26545	6.18818	3.70044	2.20163	5.77761	6.59856	5.11042	6.6845
OsCDPK7	LOC_Os04g49510	Over expression	O. sativa	(Saijo et al. 2000)	LOC_Os04g49510.1	CAMK_CAMK_like.27 - CAMK includes calcium/calmodulin depedent protein kinases, expressed	membrane,kinase activity,protein modification,response to endogenous stimulus,cytosol,binding,biosynthesis,nucleotide binding,plasma membrane,protein kinase activity,ATP binding,protein amino acid phosphorylation,phosphotransferase activity, alcohol group as acceptor,lipopolysaccharide biosynthesis,membrane,protein kinase activity,ATP binding,protein amino acid phosphorylation	6.29546	5.64626	7.04576	6.35403	6.00613	6.11374	6.12699	5.45533	6.57959	6.35755	4.23266	3.58496	6.01123	6.99178	5.33823	6.8147
OsSta2	LOC_Os02g43820	Over expression	O. sativa	(Kumar et al. 2017)	LOC_Os02g43820.1	AP2 domain containing protein, expressed	biosynthesis,response to endogenous stimulus,nucleus,DNA binding,response to stress,nucleobase, nucleoside, nucleotide and nucleic acid metabolism,signal transduction,transcription factor activity,process,response to abiotic stimulus,transcription factor activity,regulation of transcription, DNA-dependent,transcription factor activity,regulation of transcription, DNA-dependent	-1.87447	-3.58496	-2	-1.32193	-1.45943	-1.26303	0	-3	-3.80735	-1.58496	0	0	-3.80735	-3.45943	0	-1.80735
ZFP182	LOC_Os03g60560	Over expression	O. sativa & tobacco	(Huang et al. 2007; Huang et al. 2012)	LOC_Os03g60560.1	ZOS3-21 - C2H2 zinc finger protein, expressed	transcription factor activity,nucleic acid binding,binding,nucleobase, nucleoside, nucleotide and nucleic acid metabolism,biosynthesis,process,intracellular	1.39855	1	2.20945	2.58496	1.93289	2.45943	1.47393	1.16993	0.777608	2.68182	-1.32193	-0.321928	2.44057	3.66985	1.34792	3.974
RMtATP6	LOC_Os03g40920	Over expression	tobacco	(Zhang et al. 2005)	LOC_Os03g40920.1	expressed protein	mitochondrion,membrane,process,function	6.82134	6.10329	7.51175	7.45615	6.67371	7.03709	6.74296	5.72792	7.05063	6.69232	4.12102	2.72247	7.26879	7.75671	6.33823	7.50098
OsTZF1	LOC_Os05g10670	Over expression	O. sativa	(Jan et al. 2013)	LOC_Os05g10670.1	zinc finger CCCH type family protein, putative, expressed	plasma membrane,nucleic acid binding,transcription factor activity,nucleobase, nucleoside, nucleotide and nucleic acid metabolism,biosynthesis,response to stress,nucleic acid binding,zinc ion binding,nucleic acid binding,zinc ion binding	5.00817	5.03709	4.94251	5.0268	5.88042	6.33836	5.36535	5.40088	5.2854	5.62693	1.67807	0.678072	6.48151	7.11894	5.29546	6.7851
OsTRM13	LOC_Os03g61750	Over expression	O. sativa	(Wang et al. 2017)	LOC_Os03g61750.1	expressed protein	nucleobase, nucleoside, nucleotide and nucleic acid metabolism,cellular process,metabolism,transferase activity,methyltransferase activity,tRNA processing,methyltransferase activity,tRNA processing,methyltransferase activity	0.628031	0.938599	2.12928	1	1.24101	1.87447	1.53051	0.459432	1.6845	1.05889	0.378512	0	1.71621	2.44746	0.788496	1.89308
OsNUC1	LOC_Os04g52960	Over expression	O. sativa	(Sripinyowanich et al. 2013)	LOC_Os04g52960.1	nucleolin, putative, expressed	nucleobase, nucleoside, nucleotide and nucleic acid metabolism,development,nucleic acid binding,cellular process,nucleolus,nucleotide binding,nucleic acid binding,nucleic acid binding	4.91995	4.54946	6.07414	5.82273	4.98351	5.42347	5.62124	4.97728	5.35252	5.03709	3.12102	2	5.56333	6.08939	4.77419	6.09351
SNAC1/ OsNAC9	LOC_Os03g60080	Over expression	O. sativa	(Parvin et al. 2015)	LOC_Os03g60080.1	NAC domain-containing protein 67, putative, expressed	plastid,response to stress,transcription factor activity,development,nucleobase, nucleoside, nucleotide and nucleic acid metabolism,biosynthesis,DNA binding,regulation of transcription, DNA-dependent,DNA binding,regulation of transcription, DNA-dependent	4.71549	5.20294	4.65105	4.70044	5.15159	4.75489	3.32193	3.71425	5.14975	5.72338	2.23266	0.678072	4.50098	5.55738	2.82597	5.25334
Osmyb2	LOC_Os03g20090	Over expression	O. sativa	(Yang et al. 2012)	LOC_Os03g20090.1	MYB family transcription factor, putative, expressed	response to endogenous stimulus,biosynthesis,nucleobase, nucleoside, nucleotide and nucleic acid metabolism,response to stress,response to abiotic stimulus,transcription factor activity,DNA binding,DNA binding	1.34792	1.22239	2.80735	2.26303	1.93289	1.8413	2.28951	2.49185	1.77761	1	0	0	1	3.11042	2.29546	3.77761
OsMYB91	LOC_Os12g38400	Over expression	O. sativa	(Zhu et al. 2015)	LOC_Os12g38400.2	MYB family transcription factor, putative, expressed	development,response to stress,response to biotic stimulus,response to endogenous stimulus,morphogenesis,response to abiotic stimulus,nucleolus,protein binding,process,cellular process,nucleus,nucleobase, nucleoside, nucleotide and nucleic acid metabolism,biosynthesis,intracellular,transcription factor activity,DNA binding,DNA binding	1	-0.125531	1.75489	0.678072	0.125531	1.32193	0.530515	0.584963	0.192645	1.66297	-0.514573	-0.736966	1.05063	1.82597	-0.459432	1.44057
