# Supplementary material for: Gene Expression analysis associated with salt stress in a reciprocally crossed rice population
Source: Sci Rep. 2019 Jun 3;9:8249. doi: 10.1038/s41598-019-44757-4 (PMC6546764; doi:10.1038/s41598-019-44757-4)
Supplement: Supplementary file 7 — Supplementary File 6 [file 41598_2019_44757_MOESM7_ESM.xlsx]

## Sheet: Sensitive_Trtmnt_Down_Leaf
Match Flag	GO term of Down_Sen_Leaf	Ontology of Down_Sen_Leaf	Description of Down_Sen_Leaf	Number in input list of Down_Sen_Leaf	Number in BG/Ref of Down_Sen_Leaf	p-value of Down_Sen_Leaf	FDR of Down_Sen_Leaf
1	GO:0034220	P	ion transmembrane transport	11	102	2.4e-08	2.4e-08
1	GO:0015985	P	energy coupled proton transport, down electrochemical gradient	11	102	2.4e-08	2.4e-08
1	GO:0015986	P	ATP synthesis coupled proton transport	11	102	2.4e-08	2.4e-08
1	GO:0006818	P	hydrogen transport	11	113	6.4e-08	6.4e-08
1	GO:0015992	P	proton transport	11	113	6.4e-08	6.4e-08		Match Flag Description
1	GO:0006119	P	oxidative phosphorylation	12	145	8.4e-08	8.4e-08		1 = Unique to Downregulated DE genes from Sensitive plants
1	GO:0046483	P	heterocycle metabolic process	17	349	2.7e-07	2.7e-07		3= Matched with the tolerant downregulated DE genes
1	GO:0055085	P	transmembrane transport	13	227	1.3e-06	1.3e-06
1	GO:0006754	P	ATP biosynthetic process	11	158	1.4e-06	1.4e-06
1	GO:0046034	P	ATP metabolic process	11	160	1.6e-06	1.6e-06
1	GO:0009206	P	purine ribonucleoside triphosphate biosynthetic process	11	163	1.9e-06	1.9e-06
1	GO:0009142	P	nucleoside triphosphate biosynthetic process	11	163	1.9e-06	1.9e-06
1	GO:0009145	P	purine nucleoside triphosphate biosynthetic process	11	163	1.9e-06	1.9e-06
1	GO:0009201	P	ribonucleoside triphosphate biosynthetic process	11	163	1.9e-06	1.9e-06
1	GO:0009199	P	ribonucleoside triphosphate metabolic process	11	165	2.2e-06	2.2e-06
1	GO:0009205	P	purine ribonucleoside triphosphate metabolic process	11	165	2.2e-06	2.2e-06
1	GO:0009141	P	nucleoside triphosphate metabolic process	11	165	2.2e-06	2.2e-06
1	GO:0009144	P	purine nucleoside triphosphate metabolic process	11	165	2.2e-06	2.2e-06
1	GO:0009152	P	purine ribonucleotide biosynthetic process	11	179	4.5e-06	4.5e-06
1	GO:0009150	P	purine ribonucleotide metabolic process	11	181	5e-06	5e-06
1	GO:0009260	P	ribonucleotide biosynthetic process	11	182	5.3e-06	5.3e-06
1	GO:0006164	P	purine nucleotide biosynthetic process	11	184	5.8e-06	5.8e-06
1	GO:0009259	P	ribonucleotide metabolic process	11	184	5.8e-06	5.8e-06
1	GO:0006163	P	purine nucleotide metabolic process	11	188	7e-06	7e-06
1	GO:0009165	P	nucleotide biosynthetic process	11	207	1.7e-05	1.7e-05
1	GO:0055086	P	nucleobase, nucleoside and nucleotide metabolic process	12	275	4.4e-05	4.4e-05
1	GO:0009117	P	nucleotide metabolic process	11	247	7.7e-05	7.7e-05
1	GO:0006753	P	nucleoside phosphate metabolic process	11	247	7.7e-05	7.7e-05
1	GO:0006811	P	ion transport	14	450	0.00033	0.00033
1	GO:0006790	P	sulfur metabolic process	5	63	0.00067	0.00067
1	GO:0015939	P	pantothenate metabolic process	2	3	0.001	0.001
1	GO:0015940	P	pantothenate biosynthetic process	2	3	0.001	0.001
1	GO:0016310	P	phosphorylation	32	1761	0.0015	0.0015
1	GO:0016053	P	organic acid biosynthetic process	8	203	0.0015	0.0015
1	GO:0046394	P	carboxylic acid biosynthetic process	8	203	0.0015	0.0015
1	GO:0006796	P	phosphate metabolic process	33	1879	0.0022	0.0022
1	GO:0006793	P	phosphorus metabolic process	33	1879	0.0022	0.0022
1	GO:0009106	P	lipoate metabolic process	2	6	0.0028	0.0028
1	GO:0000273	P	lipoic acid metabolic process	2	6	0.0028	0.0028
1	GO:0009105	P	lipoic acid biosynthetic process	2	6	0.0028	0.0028
1	GO:0009107	P	lipoate biosynthetic process	2	6	0.0028	0.0028
1	GO:0016070	P	RNA metabolic process	23	1180	0.0031	0.0031
1	GO:0030036	P	actin cytoskeleton organization	3	30	0.0046	0.0046
1	GO:0030029	P	actin filament-based process	3	30	0.0046	0.0046
1	GO:0010467	P	gene expression	40	2581	0.0067	0.0067
1	GO:0030384	P	phosphoinositide metabolic process	3	38	0.0085	0.0085
1	GO:0050789	P	regulation of biological process	33	2081	0.0099	0.0099
1	GO:0046489	P	phosphoinositide biosynthetic process	2	13	0.01	0.01
1	GO:0006506	P	GPI anchor biosynthetic process	2	13	0.01	0.01
1	GO:0006350	P	transcription	28	1698	0.011	0.011
1	GO:0065007	P	biological regulation	34	2175	0.011	0.011
1	GO:0018130	P	heterocycle biosynthetic process	4	81	0.011	0.011
1	GO:0006505	P	GPI anchor metabolic process	2	15	0.013	0.013
1	GO:0046474	P	glycerophospholipid biosynthetic process	2	16	0.014	0.014
1	GO:0045017	P	glycerolipid biosynthetic process	2	16	0.014	0.014
1	GO:0050794	P	regulation of cellular process	31	1983	0.015	0.015
1	GO:0044272	P	sulfur compound biosynthetic process	3	49	0.016	0.016
1	GO:0071103	P	DNA conformation change	4	92	0.017	0.017
1	GO:0042157	P	lipoprotein metabolic process	2	18	0.018	0.018
1	GO:0042158	P	lipoprotein biosynthetic process	2	18	0.018	0.018
1	GO:0006497	P	protein amino acid lipidation	2	18	0.018	0.018
1	GO:0046486	P	glycerolipid metabolic process	3	51	0.018	0.018
1	GO:0006650	P	glycerophospholipid metabolic process	3	51	0.018	0.018
1	GO:0006351	P	transcription, DNA-dependent	16	855	0.018	0.018
1	GO:0032774	P	RNA biosynthetic process	16	857	0.018	0.018
1	GO:0023046	P	signaling process	8	318	0.02	0.02
1	GO:0023060	P	signal transmission	8	318	0.02	0.02
1	GO:0008380	P	RNA splicing	2	23	0.027	0.027
1	GO:0009070	P	serine family amino acid biosynthetic process	2	24	0.029	0.029
1	GO:0007010	P	cytoskeleton organization	3	64	0.031	0.031
1	GO:0006397	P	mRNA processing	2	27	0.035	0.035
1	GO:0016071	P	mRNA metabolic process	2	29	0.04	0.04
1	GO:0008654	P	phospholipid biosynthetic process	2	31	0.045	0.045
1	GO:0008652	P	cellular amino acid biosynthetic process	4	129	0.048	0.048
1	GO:0015078	F	hydrogen ion transmembrane transporter activity	11	150	9e-07	9e-07
1	GO:0046933	F	hydrogen ion transporting ATP synthase activity, rotational mechanism	6	33	2.7e-06	2.7e-06
1	GO:0046961	F	proton-transporting ATPase activity, rotational mechanism	6	39	6.3e-06	6.3e-06
1	GO:0008553	F	hydrogen-exporting ATPase activity, phosphorylative mechanism	4	9	7.1e-06	7.1e-06
1	GO:0019829	F	cation-transporting ATPase activity	6	51	2.5e-05	2.5e-05
1	GO:0015075	F	ion transmembrane transporter activity	15	449	9.7e-05	9.7e-05
1	GO:0042625	F	ATPase activity, coupled to transmembrane movement of ions	6	95	0.00061	0.00061
1	GO:0016874	F	ligase activity	11	342	0.0011	0.0011
1	GO:0016979	F	lipoate-protein ligase activity	2	4	0.0015	0.0015
1	GO:0016992	F	lipoate synthase activity	2	4	0.0015	0.0015
1	GO:0070283	F	radical SAM enzyme activity	2	5	0.0021	0.0021
1	GO:0015399	F	primary active transmembrane transporter activity	7	175	0.0028	0.0028
1	GO:0015405	F	P-P-bond-hydrolysis-driven transmembrane transporter activity	7	175	0.0028	0.0028
1	GO:0016879	F	ligase activity, forming carbon-nitrogen bonds	8	225	0.0029	0.0029
1	GO:0050136	F	NADH dehydrogenase (quinone) activity	3	28	0.0039	0.0039
1	GO:0008137	F	NADH dehydrogenase (ubiquinone) activity	3	28	0.0039	0.0039
1	GO:0003954	F	NADH dehydrogenase activity	3	28	0.0039	0.0039
1	GO:0016655	F	oxidoreductase activity, acting on NADH or NADPH, quinone or similar compound as acceptor	3	28	0.0039	0.0039
1	GO:0022804	F	active transmembrane transporter activity	10	349	0.0041	0.0041
1	GO:0016783	F	sulfurtransferase activity	2	8	0.0045	0.0045
1	GO:0042626	F	ATPase activity, coupled to transmembrane movement of substances	6	147	0.005	0.005
1	GO:0043492	F	ATPase activity, coupled to movement of substances	6	147	0.005	0.005
1	GO:0015662	F	ATPase activity, coupled to transmembrane movement of ions, phosphorylative mechanism	4	65	0.0055	0.0055
1	GO:0003899	F	DNA-directed RNA polymerase activity	4	69	0.0067	0.0067
1	GO:0034062	F	RNA polymerase activity	4	69	0.0067	0.0067
1	GO:0016820	F	hydrolase activity, acting on acid anhydrides, catalyzing transmembrane movement of substances	6	174	0.011	0.011
1	GO:0051536	F	iron-sulfur cluster binding	4	90	0.016	0.016
1	GO:0051540	F	metal cluster binding	4	90	0.016	0.016
1	GO:0016782	F	transferase activity, transferring sulfur-containing groups	3	49	0.016	0.016
1	GO:0051539	F	4 iron, 4 sulfur cluster binding	2	19	0.019	0.019
1	GO:0016407	F	acetyltransferase activity	3	54	0.021	0.021
1	GO:0016651	F	oxidoreductase activity, acting on NADH or NADPH	3	57	0.024	0.024
1	GO:0016301	F	kinase activity	27	1756	0.027	0.027
1	GO:0046527	F	glucosyltransferase activity	3	69	0.038	0.038
1	GO:0004437	F	inositol or phosphatidylinositol phosphatase activity	2	29	0.04	0.04
1	GO:0005515	F	protein binding	39	2836	0.041	0.041
1	GO:0003779	F	actin binding	3	73	0.043	0.043
1	GO:0008092	F	cytoskeletal protein binding	3	75	0.046	0.046
1	GO:0045259	C	proton-transporting ATP synthase complex	11	55	6.8e-11	6.8e-11
1	GO:0016469	C	proton-transporting two-sector ATPase complex	11	106	3.5e-08	3.5e-08
1	GO:0045261	C	proton-transporting ATP synthase complex, catalytic core F(1)	6	25	6.4e-07	6.4e-07
1	GO:0045263	C	proton-transporting ATP synthase complex, coupling factor F(o)	5	30	2.7e-05	2.7e-05
1	GO:0033178	C	proton-transporting two-sector ATPase complex, catalytic domain	6	61	6.4e-05	6.4e-05
1	GO:0033177	C	proton-transporting two-sector ATPase complex, proton-transporting domain	5	41	0.00011	0.00011
1	GO:0009536	C	plastid	3	22	0.0021	0.0021
1	GO:0009538	C	photosystem I reaction center	2	8	0.0045	0.0045
1	GO:0009507	C	chloroplast	2	13	0.01	0.01
1	GO:0005777	C	peroxisome	2	15	0.013	0.013
1	GO:0042579	C	microbody	2	15	0.013	0.013
1	GO:0009522	C	photosystem I	2	21	0.023	0.023
3	GO:0015672	P	monovalent inorganic cation transport	12	186	1e-06	1e-06
3	GO:0044281	P	small molecule metabolic process	29	1079	3.7e-06	3.7e-06
3	GO:0006091	P	generation of precursor metabolites and energy	14	308	6.6e-06	6.6e-06
3	GO:0009108	P	coenzyme biosynthetic process	6	55	3.8e-05	3.8e-05
3	GO:0051188	P	cofactor biosynthetic process	7	92	7.2e-05	7.2e-05
3	GO:0006812	P	cation transport	13	390	0.00029	0.00029
3	GO:0044283	P	small molecule biosynthetic process	11	297	0.00036	0.00036
3	GO:0015979	P	photosynthesis	6	100	0.00079	0.00079
3	GO:0006732	P	coenzyme metabolic process	6	100	0.00079	0.00079
3	GO:0051186	P	cofactor metabolic process	7	142	0.00089	0.00089
3	GO:0006810	P	transport	31	1639	0.00098	0.00098
3	GO:0051234	P	establishment of localization	31	1639	0.00098	0.00098
3	GO:0051179	P	localization	31	1658	0.0012	0.0012
3	GO:0034728	P	nucleosome organization	4	70	0.007	0.007
3	GO:0065004	P	protein-DNA complex assembly	4	70	0.007	0.007
3	GO:0031497	P	chromatin assembly	4	70	0.007	0.007
3	GO:0006334	P	nucleosome assembly	4	70	0.007	0.007
3	GO:0006323	P	DNA packaging	4	71	0.0074	0.0074
3	GO:0044271	P	cellular nitrogen compound biosynthetic process	7	232	0.012	0.012
3	GO:0042180	P	cellular ketone metabolic process	11	496	0.016	0.016
3	GO:0065003	P	macromolecular complex assembly	6	191	0.016	0.016
3	GO:0022607	P	cellular component assembly	6	193	0.017	0.017
3	GO:0034622	P	cellular macromolecular complex assembly	5	140	0.017	0.017
3	GO:0043933	P	macromolecular complex subunit organization	6	204	0.021	0.021
3	GO:0034621	P	cellular macromolecular complex subunit organization	5	153	0.024	0.024
3	GO:0043436	P	oxoacid metabolic process	10	490	0.034	0.034
3	GO:0019752	P	carboxylic acid metabolic process	10	490	0.034	0.034
3	GO:0006082	P	organic acid metabolic process	10	491	0.034	0.034
3	GO:0006563	P	L-serine metabolic process	2	27	0.035	0.035
3	GO:0006752	P	group transfer coenzyme metabolic process	2	29	0.04	0.04
3	GO:0015077	F	monovalent inorganic cation transmembrane transporter activity	12	180	7.4e-07	7.4e-07
3	GO:0022890	F	inorganic cation transmembrane transporter activity	13	229	1.4e-06	1.4e-06
3	GO:0008324	F	cation transmembrane transporter activity	14	342	2e-05	2e-05
3	GO:0022891	F	substrate-specific transmembrane transporter activity	16	573	0.00041	0.00041
3	GO:0022892	F	substrate-specific transporter activity	17	645	0.00051	0.00051
3	GO:0022857	F	transmembrane transporter activity	18	722	0.00066	0.00066
3	GO:0005215	F	transporter activity	23	1110	0.0015	0.0015
3	GO:0016881	F	acid-amino acid ligase activity	6	162	0.0078	0.0078
3	GO:0019787	F	small conjugating protein ligase activity	5	140	0.017	0.017
3	GO:0044425	C	membrane part	28	1006	2.9e-06	2.9e-06
3	GO:0016020	C	membrane	44	2185	1.8e-05	1.8e-05
3	GO:0044464	C	cell part	96	6353	2.2e-05	2.2e-05
3	GO:0005623	C	cell	96	6353	2.2e-05	2.2e-05
3	GO:0005622	C	intracellular	72	4460	5.1e-05	5.1e-05
3	GO:0032991	C	macromolecular complex	30	1365	0.0001	0.0001
3	GO:0043234	C	protein complex	20	799	0.00032	0.00032
3	GO:0044424	C	intracellular part	61	3831	0.00034	0.00034
3	GO:0005737	C	cytoplasm	24	1271	0.0038	0.0038
3	GO:0031090	C	organelle membrane	7	197	0.0052	0.0052
3	GO:0044444	C	cytoplasmic part	19	960	0.006	0.006
3	GO:0000786	C	nucleosome	4	68	0.0064	0.0064
3	GO:0032993	C	protein-DNA complex	4	69	0.0067	0.0067
3	GO:0016021	C	integral to membrane	15	727	0.0099	0.0099
3	GO:0031224	C	intrinsic to membrane	15	748	0.012	0.012
3	GO:0031966	C	mitochondrial membrane	4	90	0.016	0.016
3	GO:0005740	C	mitochondrial envelope	4	109	0.029	0.029
3	GO:0034357	C	photosynthetic membrane	3	69	0.038	0.038
3	GO:0044429	C	mitochondrial part	4	121	0.04	0.04
3	GO:0009579	C	thylakoid	3	72	0.042	0.042

## Sheet: Tolerant_Trtmnt_Down_Leaf
Match Flag	GO term	Ontology	Description	Number in input list	Number in BG/Ref	p-value	FDR
1	GO:0046128	P	purine ribonucleoside metabolic process	4	22	0.00014	0.00014
1	GO:0042278	P	purine nucleoside metabolic process	4	22	0.00014	0.00014		Match Flag Description
1	GO:0009119	P	ribonucleoside metabolic process	4	28	0.00033	0.00033		1 = Unique Downregulated DE genes from Tolerant plants
1	GO:0015937	P	coenzyme A biosynthetic process	2	2	0.00064	0.00064		3= Matched with the sensitive downregulated DE genes
1	GO:0043623	P	cellular protein complex assembly	5	65	0.00082	0.00082
1	GO:0006412	P	translation	17	683	0.0011	0.0011
1	GO:0033865	P	nucleoside bisphosphate metabolic process	3	18	0.0013	0.0013
1	GO:0006886	P	intracellular protein transport	8	208	0.002	0.002
1	GO:0070727	P	cellular macromolecule localization	8	211	0.0022	0.0022
1	GO:0034613	P	cellular protein localization	8	211	0.0022	0.0022
1	GO:0009116	P	nucleoside metabolic process	4	50	0.0024	0.0024
1	GO:0030001	P	metal ion transport	8	225	0.0032	0.0032
1	GO:0046907	P	intracellular transport	8	237	0.0043	0.0043
1	GO:0045184	P	establishment of protein localization	9	291	0.0043	0.0043
1	GO:0015031	P	protein transport	9	291	0.0043	0.0043
1	GO:0051649	P	establishment of localization in cell	9	299	0.0051	0.0051
1	GO:0008104	P	protein localization	9	302	0.0055	0.0055
1	GO:0016192	P	vesicle-mediated transport	7	197	0.0056	0.0056
1	GO:0051641	P	cellular localization	9	307	0.0061	0.0061
1	GO:0015936	P	coenzyme A metabolic process	2	10	0.0066	0.0066
1	GO:0008617	P	guanosine metabolic process	2	10	0.0066	0.0066
1	GO:0044085	P	cellular component biogenesis	8	262	0.0075	0.0075
1	GO:0006461	P	protein complex assembly	5	116	0.0087	0.0087
1	GO:0070271	P	protein complex biogenesis	5	116	0.0087	0.0087
1	GO:0044265	P	cellular macromolecule catabolic process	7	248	0.018	0.018
1	GO:0006814	P	sodium ion transport	2	18	0.018	0.018
1	GO:0009057	P	macromolecule catabolic process	8	312	0.019	0.019
1	GO:0019438	P	aromatic compound biosynthetic process	3	52	0.02	0.02
1	GO:0044267	P	cellular protein metabolic process	43	2983	0.021	0.021
1	GO:0006813	P	potassium ion transport	3	55	0.023	0.023
1	GO:0008610	P	lipid biosynthetic process	5	151	0.024	0.024
1	GO:0033036	P	macromolecule localization	9	408	0.031	0.031
1	GO:0006633	P	fatty acid biosynthetic process	3	65	0.034	0.034
1	GO:0032787	P	monocarboxylic acid metabolic process	4	115	0.036	0.036
1	GO:0051258	P	protein polymerization	2	27	0.036	0.036
1	GO:0015837	P	amine transport	2	30	0.044	0.044
1	GO:0006865	P	amino acid transport	2	30	0.044	0.044
1	GO:0033014	P	tetrapyrrole biosynthetic process	2	31	0.046	0.046
1	GO:0006096	P	glycolysis	3	74	0.046	0.046
1	GO:0006470	P	protein amino acid dephosphorylation	3	76	0.049	0.049
1	GO:0005198	F	structural molecule activity	18	531	2e-05	2e-05
1	GO:0003735	F	structural constituent of ribosome	15	455	0.00013	0.00013
1	GO:0004594	F	pantothenate kinase activity	2	2	0.00064	0.00064
1	GO:0004221	F	ubiquitin thiolesterase activity	4	47	0.0019	0.0019
1	GO:0016790	F	thiolester hydrolase activity	4	51	0.0026	0.0026
1	GO:0016675	F	oxidoreductase activity, acting on heme group of donors	2	11	0.0078	0.0078
1	GO:0015002	F	heme-copper terminal oxidase activity	2	11	0.0078	0.0078
1	GO:0004129	F	cytochrome-c oxidase activity	2	11	0.0078	0.0078
1	GO:0016676	F	oxidoreductase activity, acting on heme group of donors, oxygen as acceptor	2	11	0.0078	0.0078
1	GO:0005342	F	organic acid transmembrane transporter activity	3	37	0.0083	0.0083
1	GO:0046943	F	carboxylic acid transmembrane transporter activity	3	37	0.0083	0.0083
1	GO:0005484	F	SNAP receptor activity	2	12	0.009	0.009
1	GO:0004372	F	glycine hydroxymethyltransferase activity	2	13	0.01	0.01
1	GO:0017111	F	nucleoside-triphosphatase activity	14	714	0.021	0.021
1	GO:0016817	F	hydrolase activity, acting on acid anhydrides	15	787	0.021	0.021
1	GO:0046873	F	metal ion transmembrane transporter activity	4	104	0.026	0.026
1	GO:0016462	F	pyrophosphatase activity	14	747	0.029	0.029
1	GO:0016818	F	hydrolase activity, acting on acid anhydrides, in phosphorus-containing anhydrides	14	760	0.032	0.032
1	GO:0015171	F	amino acid transmembrane transporter activity	2	27	0.036	0.036
1	GO:0005275	F	amine transmembrane transporter activity	2	27	0.036	0.036
1	GO:0000166	F	nucleotide binding	51	3794	0.037	0.037
1	GO:0008565	F	protein transporter activity	3	68	0.038	0.038
1	GO:0015079	F	potassium ion transmembrane transporter activity	2	30	0.044	0.044
1	GO:0016667	F	oxidoreductase activity, acting on sulfur group of donors	3	73	0.045	0.045
1	GO:0033279	C	ribosomal subunit	10	96	1.6e-07	1.6e-07
1	GO:0015935	C	small ribosomal subunit	7	59	5.6e-06	5.6e-06
1	GO:0005840	C	ribosome	15	456	0.00014	0.00014
1	GO:0030529	C	ribonucleoprotein complex	15	503	0.00037	0.00037
1	GO:0019898	C	extrinsic to membrane	3	14	0.00068	0.00068
1	GO:0009654	C	oxygen evolving complex	3	18	0.0013	0.0013
1	GO:0070469	C	respiratory chain	2	4	0.0016	0.0016
1	GO:0005746	C	mitochondrial respiratory chain	2	4	0.0016	0.0016
1	GO:0031975	C	envelope	7	158	0.0017	0.0017
1	GO:0031967	C	organelle envelope	6	137	0.0039	0.0039
1	GO:0009521	C	photosystem	4	60	0.0045	0.0045
1	GO:0044436	C	thylakoid part	3	31	0.0052	0.0052
1	GO:0009523	C	photosystem II	3	32	0.0057	0.0057
1	GO:0030118	C	clathrin coat	3	32	0.0057	0.0057
1	GO:0044422	C	organelle part	27	1518	0.0058	0.0058
1	GO:0044446	C	intracellular organelle part	27	1518	0.0058	0.0058
1	GO:0048475	C	coated membrane	4	67	0.0064	0.0064
1	GO:0030117	C	membrane coat	4	67	0.0064	0.0064
1	GO:0015934	C	large ribosomal subunit	3	37	0.0083	0.0083
1	GO:0019866	C	organelle inner membrane	4	80	0.012	0.012
1	GO:0005743	C	mitochondrial inner membrane	4	80	0.012	0.012
1	GO:0030119	C	AP-type membrane coat adaptor complex	2	15	0.013	0.013
1	GO:0030131	C	clathrin adaptor complex	2	15	0.013	0.013
1	GO:0005739	C	mitochondrion	5	131	0.014	0.014
1	GO:0044455	C	mitochondrial membrane part	2	18	0.018	0.018
1	GO:0012505	C	endomembrane system	4	110	0.031	0.031
1	GO:0005874	C	microtubule	2	28	0.039	0.039
3	GO:0051234	P	establishment of localization	34	1639	0.00014	0.00014
3	GO:0006810	P	transport	34	1639	0.00014	0.00014
3	GO:0034622	P	cellular macromolecular complex assembly	8	140	0.00016	0.00016
3	GO:0051179	P	localization	34	1658	0.00017	0.00017
3	GO:0034621	P	cellular macromolecular complex subunit organization	8	153	0.00029	0.00029
3	GO:0065003	P	macromolecular complex assembly	8	191	0.0012	0.0012
3	GO:0022607	P	cellular component assembly	8	193	0.0013	0.0013
3	GO:0043933	P	macromolecular complex subunit organization	8	204	0.0018	0.0018
3	GO:0044281	P	small molecule metabolic process	22	1079	0.0027	0.0027
3	GO:0009108	P	coenzyme biosynthetic process	4	55	0.0033	0.0033
3	GO:0051188	P	cofactor biosynthetic process	5	92	0.0035	0.0035
3	GO:0015979	P	photosynthesis	5	100	0.0049	0.0049
3	GO:0044283	P	small molecule biosynthetic process	9	297	0.0049	0.0049
3	GO:0015672	P	monovalent inorganic cation transport	6	186	0.015	0.015
3	GO:0042180	P	cellular ketone metabolic process	11	496	0.018	0.018
3	GO:0051186	P	cofactor metabolic process	5	142	0.019	0.019
3	GO:0006732	P	coenzyme metabolic process	4	100	0.023	0.023
3	GO:0006812	P	cation transport	9	390	0.024	0.024
3	GO:0006563	P	L-serine metabolic process	2	27	0.036	0.036
3	GO:0043436	P	oxoacid metabolic process	10	490	0.037	0.037
3	GO:0019752	P	carboxylic acid metabolic process	10	490	0.037	0.037
3	GO:0006082	P	organic acid metabolic process	10	491	0.038	0.038
3	GO:0044271	P	cellular nitrogen compound biosynthetic process	6	232	0.039	0.039
3	GO:0034728	P	nucleosome organization	3	70	0.041	0.041
3	GO:0065004	P	protein-DNA complex assembly	3	70	0.041	0.041
3	GO:0031497	P	chromatin assembly	3	70	0.041	0.041
3	GO:0006334	P	nucleosome assembly	3	70	0.041	0.041
3	GO:0006752	P	group transfer coenzyme metabolic process	2	29	0.041	0.041
3	GO:0006323	P	DNA packaging	3	71	0.042	0.042
3	GO:0006091	P	generation of precursor metabolites and energy	7	308	0.047	0.047
3	GO:0005215	F	transporter activity	25	1110	0.00035	0.00035
3	GO:0022892	F	substrate-specific transporter activity	16	645	0.0016	0.0016
3	GO:0008324	F	cation transmembrane transporter activity	9	342	0.012	0.012
3	GO:0022890	F	inorganic cation transmembrane transporter activity	7	229	0.012	0.012
3	GO:0015077	F	monovalent inorganic cation transmembrane transporter activity	6	180	0.013	0.013
3	GO:0019787	F	small conjugating protein ligase activity	5	140	0.018	0.018
3	GO:0022891	F	substrate-specific transmembrane transporter activity	12	573	0.02	0.02
3	GO:0022857	F	transmembrane transporter activity	14	722	0.022	0.022
3	GO:0016881	F	acid-amino acid ligase activity	5	162	0.031	0.031
3	GO:0016020	C	membrane	57	2185	1.7e-10	1.7e-10
3	GO:0032991	C	macromolecular complex	39	1365	2.1e-08	2.1e-08
3	GO:0044464	C	cell part	106	6353	8.5e-08	8.5e-08
3	GO:0005623	C	cell	106	6353	8.5e-08	8.5e-08
3	GO:0044425	C	membrane part	31	1006	1.4e-07	1.4e-07
3	GO:0044444	C	cytoplasmic part	28	960	1.7e-06	1.7e-06
3	GO:0005737	C	cytoplasm	33	1271	2.2e-06	2.2e-06
3	GO:0043234	C	protein complex	21	799	0.00015	0.00015
3	GO:0016021	C	integral to membrane	18	727	0.00086	0.00086
3	GO:0031224	C	intrinsic to membrane	18	748	0.0012	0.0012
3	GO:0005622	C	intracellular	64	4460	0.0049	0.0049
3	GO:0005740	C	mitochondrial envelope	5	109	0.0068	0.0068
3	GO:0034357	C	photosynthetic membrane	4	69	0.0071	0.0071
3	GO:0009579	C	thylakoid	4	72	0.0082	0.0082
3	GO:0044429	C	mitochondrial part	5	121	0.01	0.01
3	GO:0031966	C	mitochondrial membrane	4	90	0.017	0.017
3	GO:0031090	C	organelle membrane	6	197	0.02	0.02
3	GO:0044424	C	intracellular part	53	3831	0.021	0.021
3	GO:0000786	C	nucleosome	3	68	0.038	0.038
3	GO:0032993	C	protein-DNA complex	3	69	0.039	0.039

## Sheet: Sensitive_Trtmnt_Up_Leaf
Match Flag	GO term of Sen_trt_Up	Ontology of Sen_trt_Up	Description of Sen_trt_Up	Number in input list of Sen_trt_Up	Number in BG/Ref of Sen_trt_Up	p-value of Sen_trt_Up	FDR of Sen_trt_Up
1	GO:0044267	P	cellular protein metabolic process	60	2983	6.8e-08	6.8e-08
1	GO:0044085	P	cellular component biogenesis	10	262	0.00037	0.00037
1	GO:0006414	P	translational elongation	4	35	0.00056	0.00056		Match Flag Description
1	GO:0070271	P	protein complex biogenesis	6	116	0.0013	0.0013		1 = Unique Upregulated DE genes from Sensitive plants
1	GO:0006461	P	protein complex assembly	6	116	0.0013	0.0013		3= Matched with the tolerant downregulated DE genes
1	GO:0042254	P	ribosome biogenesis	4	53	0.0024	0.0024
1	GO:0022613	P	ribonucleoprotein complex biogenesis	4	55	0.0027	0.0027
1	GO:0006555	P	methionine metabolic process	2	12	0.008	0.008
1	GO:0016226	P	iron-sulfur cluster assembly	2	13	0.0092	0.0092
1	GO:0031163	P	metallo-sulfur cluster assembly	2	13	0.0092	0.0092
1	GO:0006631	P	fatty acid metabolic process	4	81	0.0098	0.0098
1	GO:0006413	P	translational initiation	3	43	0.01	0.01
1	GO:0006352	P	transcription initiation	3	47	0.013	0.013
1	GO:0065003	P	macromolecular complex assembly	6	191	0.013	0.013
1	GO:0022607	P	cellular component assembly	6	193	0.014	0.014
1	GO:0051186	P	cofactor metabolic process	5	142	0.015	0.015
1	GO:0044282	P	small molecule catabolic process	5	143	0.015	0.015
1	GO:0006108	P	malate metabolic process	2	18	0.016	0.016
1	GO:0043933	P	macromolecular complex subunit organization	6	204	0.018	0.018
1	GO:0016054	P	organic acid catabolic process	2	24	0.027	0.027
1	GO:0046395	P	carboxylic acid catabolic process	2	24	0.027	0.027
1	GO:0006790	P	sulfur metabolic process	3	63	0.027	0.027
1	GO:0006633	P	fatty acid biosynthetic process	3	65	0.029	0.029
1	GO:0043623	P	cellular protein complex assembly	3	65	0.029	0.029
1	GO:0032787	P	monocarboxylic acid metabolic process	4	115	0.03	0.03
1	GO:0009066	P	aspartate family amino acid metabolic process	2	26	0.031	0.031
1	GO:0051258	P	protein polymerization	2	27	0.033	0.033
1	GO:0000096	P	sulfur amino acid metabolic process	2	29	0.037	0.037
1	GO:0051536	F	iron-sulfur cluster binding	6	90	0.00037	0.00037
1	GO:0051540	F	metal cluster binding	6	90	0.00037	0.00037
1	GO:0048037	F	cofactor binding	15	547	0.00047	0.00047
1	GO:0003924	F	GTPase activity	6	111	0.0011	0.0011
1	GO:0050662	F	coenzyme binding	11	380	0.0017	0.0017
1	GO:0050660	F	FAD binding	6	153	0.0049	0.0049
1	GO:0016634	F	oxidoreductase activity, acting on the CH-CH group of donors, oxygen as acceptor	2	9	0.005	0.005
1	GO:0015002	F	heme-copper terminal oxidase activity	2	11	0.0069	0.0069
1	GO:0016676	F	oxidoreductase activity, acting on heme group of donors, oxygen as acceptor	2	11	0.0069	0.0069
1	GO:0004129	F	cytochrome-c oxidase activity	2	11	0.0069	0.0069
1	GO:0016675	F	oxidoreductase activity, acting on heme group of donors	2	11	0.0069	0.0069
1	GO:0050661	F	NADP or NADPH binding	3	41	0.0092	0.0092
1	GO:0003743	F	translation initiation factor activity	3	45	0.012	0.012
1	GO:0016615	F	malate dehydrogenase activity	2	18	0.016	0.016
1	GO:0008375	F	acetylglucosaminyltransferase activity	2	19	0.018	0.018
1	GO:0003746	F	translation elongation factor activity	2	21	0.021	0.021
1	GO:0016616	F	oxidoreductase activity, acting on the CH-OH group of donors, NAD or NADP as acceptor	4	103	0.021	0.021
1	GO:0016769	F	transferase activity, transferring nitrogenous groups	3	58	0.022	0.022
1	GO:0008094	F	DNA-dependent ATPase activity	2	22	0.023	0.023
1	GO:0016614	F	oxidoreductase activity, acting on CH-OH group of donors	4	116	0.031	0.031
1	GO:0015077	F	monovalent inorganic cation transmembrane transporter activity	5	180	0.036	0.036
1	GO:0016810	F	hydrolase activity, acting on carbon-nitrogen (but not peptide) bonds	3	75	0.041	0.041
1	GO:0008483	F	transaminase activity	2	32	0.044	0.044
1	GO:0015935	C	small ribosomal subunit	5	59	0.00041	0.00041
1	GO:0033279	C	ribosomal subunit	6	96	0.00051	0.00051
1	GO:0043229	C	intracellular organelle	50	3164	0.00057	0.00057
1	GO:0043226	C	organelle	50	3164	0.00057	0.00057
1	GO:0043232	C	intracellular non-membrane-bounded organelle	30	1590	0.0006	0.0006
1	GO:0043228	C	non-membrane-bounded organelle	30	1590	0.0006	0.0006
1	GO:0016020	C	membrane	32	2185	0.017	0.017
1	GO:0009536	C	plastid	2	22	0.023	0.023
1	GO:0031974	C	membrane-enclosed lumen	3	69	0.034	0.034
1	GO:0005874	C	microtubule	2	28	0.035	0.035
1	GO:0005739	C	mitochondrion	4	131	0.044	0.044
3	GO:0006412	P	translation	34	683	2.9e-14	2.9e-14
3	GO:0010467	P	gene expression	55	2581	4.4e-08	4.4e-08
3	GO:0006396	P	RNA processing	11	196	6.7e-06	6.7e-06
3	GO:0006364	P	rRNA processing	4	33	0.00046	0.00046
3	GO:0016072	P	rRNA metabolic process	4	33	0.00046	0.00046
3	GO:0034470	P	ncRNA processing	5	88	0.0022	0.0022
3	GO:0044281	P	small molecule metabolic process	21	1079	0.0028	0.0028
3	GO:0043436	P	oxoacid metabolic process	12	490	0.0042	0.0042
3	GO:0019752	P	carboxylic acid metabolic process	12	490	0.0042	0.0042
3	GO:0006082	P	organic acid metabolic process	12	491	0.0042	0.0042
3	GO:0042180	P	cellular ketone metabolic process	12	496	0.0046	0.0046
3	GO:0016070	P	RNA metabolic process	19	1180	0.027	0.027
3	GO:0006457	P	protein folding	5	167	0.027	0.027
3	GO:0034660	P	ncRNA metabolic process	5	186	0.04	0.04
3	GO:0015672	P	monovalent inorganic cation transport	5	186	0.04	0.04
3	GO:0005198	F	structural molecule activity	32	531	1.2e-15	1.2e-15
3	GO:0003735	F	structural constituent of ribosome	28	455	5e-14	5e-14
3	GO:0008135	F	translation factor activity, nucleic acid binding	5	77	0.0013	0.0013
3	GO:0031072	F	heat shock protein binding	6	138	0.003	0.003
3	GO:0032561	F	guanyl ribonucleotide binding	7	211	0.0059	0.0059
3	GO:0005525	F	GTP binding	7	211	0.0059	0.0059
3	GO:0019001	F	guanyl nucleotide binding	7	215	0.0064	0.0064
3	GO:0000166	F	nucleotide binding	50	3794	0.02	0.02
3	GO:0051082	F	unfolded protein binding	4	119	0.033	0.033
3	GO:0030529	C	ribonucleoprotein complex	30	503	1.3e-14	1.3e-14
3	GO:0005840	C	ribosome	28	456	5.3e-14	5.3e-14
3	GO:0005737	C	cytoplasm	44	1271	7.2e-13	7.2e-13
3	GO:0032991	C	macromolecular complex	44	1365	7.2e-12	7.2e-12
3	GO:0044444	C	cytoplasmic part	36	960	1.4e-11	1.4e-11
3	GO:0044464	C	cell part	103	6353	1.9e-08	1.9e-08
3	GO:0005623	C	cell	103	6353	1.9e-08	1.9e-08
3	GO:0005622	C	intracellular	71	4460	1.9e-05	1.9e-05
3	GO:0044424	C	intracellular part	62	3831	5e-05	5e-05
3	GO:0043234	C	protein complex	14	799	0.03	0.03

## Sheet: Tolerant_Trtmnt_Up_Leaf
Match Flag	GO term of tol_trt_up	Ontology of tol_trt_up	Description of tol_trt_up	Number in input list of tol_trt_up	Number in BG/Ref of tol_trt_up	p-value of tol_trt_up	FDR of tol_trt_up
1	GO:0015985	P	energy coupled proton transport, down electrochemical gradient	5	102	0.0022	0.0022
1	GO:0015986	P	ATP synthesis coupled proton transport	5	102	0.0022	0.0022		Match Flag Description
1	GO:0034220	P	ion transmembrane transport	5	102	0.0022	0.0022		1 = Unique Upregulated DE genes from Tolerant plants
1	GO:0006520	P	cellular amino acid metabolic process	9	332	0.0027	0.0027		3= Matched with the sensitive downregulated DE genes
1	GO:0015992	P	proton transport	5	113	0.0034	0.0034
1	GO:0006818	P	hydrogen transport	5	113	0.0034	0.0034
1	GO:0044106	P	cellular amine metabolic process	9	366	0.005	0.005
1	GO:0009152	P	purine ribonucleotide biosynthetic process	6	179	0.0052	0.0052
1	GO:0009772	P	photosynthetic electron transport in photosystem II	2	11	0.0053	0.0053
1	GO:0009150	P	purine ribonucleotide metabolic process	6	181	0.0054	0.0054
1	GO:0009260	P	ribonucleotide biosynthetic process	6	182	0.0056	0.0056
1	GO:0006164	P	purine nucleotide biosynthetic process	6	184	0.0059	0.0059
1	GO:0009259	P	ribonucleotide metabolic process	6	184	0.0059	0.0059
1	GO:0006091	P	generation of precursor metabolites and energy	8	308	0.0059	0.0059
1	GO:0006163	P	purine nucleotide metabolic process	6	188	0.0065	0.0065
1	GO:0006119	P	oxidative phosphorylation	5	145	0.0093	0.0093
1	GO:0006519	P	cellular amino acid and derivative metabolic process	9	408	0.0097	0.0097
1	GO:0009165	P	nucleotide biosynthetic process	6	207	0.01	0.01
1	GO:0006418	P	tRNA aminoacylation for protein translation	4	96	0.011	0.011
1	GO:0009308	P	amine metabolic process	9	414	0.011	0.011
1	GO:0043038	P	amino acid activation	4	99	0.012	0.012
1	GO:0043039	P	tRNA aminoacylation	4	99	0.012	0.012
1	GO:0006399	P	tRNA metabolic process	5	154	0.012	0.012
1	GO:0006754	P	ATP biosynthetic process	5	158	0.013	0.013
1	GO:0046034	P	ATP metabolic process	5	160	0.014	0.014
1	GO:0009206	P	purine ribonucleoside triphosphate biosynthetic process	5	163	0.015	0.015
1	GO:0009201	P	ribonucleoside triphosphate biosynthetic process	5	163	0.015	0.015
1	GO:0009142	P	nucleoside triphosphate biosynthetic process	5	163	0.015	0.015
1	GO:0009145	P	purine nucleoside triphosphate biosynthetic process	5	163	0.015	0.015
1	GO:0009199	P	ribonucleoside triphosphate metabolic process	5	165	0.015	0.015
1	GO:0009205	P	purine ribonucleoside triphosphate metabolic process	5	165	0.015	0.015
1	GO:0009141	P	nucleoside triphosphate metabolic process	5	165	0.015	0.015
1	GO:0009144	P	purine nucleoside triphosphate metabolic process	5	165	0.015	0.015
1	GO:0009767	P	photosynthetic electron transport chain	2	23	0.019	0.019
1	GO:0009117	P	nucleotide metabolic process	6	247	0.022	0.022
1	GO:0006753	P	nucleoside phosphate metabolic process	6	247	0.022	0.022
1	GO:0034641	P	cellular nitrogen compound metabolic process	9	473	0.023	0.023
1	GO:0005992	P	trehalose biosynthetic process	2	28	0.027	0.027
1	GO:0043414	P	macromolecule methylation	2	28	0.027	0.027
1	GO:0008652	P	cellular amino acid biosynthetic process	4	129	0.027	0.027
1	GO:0005991	P	trehalose metabolic process	2	29	0.029	0.029
1	GO:0016138	P	glycoside biosynthetic process	2	31	0.032	0.032
1	GO:0046351	P	disaccharide biosynthetic process	2	31	0.032	0.032
1	GO:0016053	P	organic acid biosynthetic process	5	203	0.033	0.033
1	GO:0046394	P	carboxylic acid biosynthetic process	5	203	0.033	0.033
1	GO:0046483	P	heterocycle metabolic process	7	349	0.033	0.033
1	GO:0055086	P	nucleobase, nucleoside and nucleotide metabolic process	6	275	0.034	0.034
1	GO:0009312	P	oligosaccharide biosynthetic process	2	32	0.034	0.034
1	GO:0022900	P	electron transport chain	3	84	0.038	0.038
1	GO:0009309	P	amine biosynthetic process	4	149	0.042	0.042
1	GO:0055085	P	transmembrane transport	5	227	0.049	0.049
1	GO:0004571	F	mannosyl-oligosaccharide 1,2-alpha-mannosidase activity	2	6	0.002	0.002
1	GO:0015924	F	mannosyl-oligosaccharide mannosidase activity	2	6	0.002	0.002
1	GO:0005509	F	calcium ion binding	10	381	0.002	0.002
1	GO:0016874	F	ligase activity	9	342	0.0033	0.0033
1	GO:0015923	F	mannosidase activity	2	9	0.0038	0.0038
1	GO:0042578	F	phosphoric ester hydrolase activity	7	245	0.006	0.006
1	GO:0008047	F	enzyme activator activity	3	43	0.0071	0.0071
1	GO:0016791	F	phosphatase activity	6	202	0.009	0.009
1	GO:0045156	F	electron transporter, transferring electrons within the cyclic electron transport pathway of photosynthesis activity	2	15	0.009	0.009
1	GO:0004812	F	aminoacyl-tRNA ligase activity	4	98	0.011	0.011
1	GO:0016875	F	ligase activity, forming carbon-oxygen bonds	4	101	0.013	0.013
1	GO:0016876	F	ligase activity, forming aminoacyl-tRNA and related compounds	4	101	0.013	0.013
1	GO:0030145	F	manganese ion binding	3	61	0.017	0.017
1	GO:0016817	F	hydrolase activity, acting on acid anhydrides	13	787	0.02	0.02
1	GO:0003774	F	motor activity	3	65	0.02	0.02
1	GO:0016884	F	carbon-nitrogen ligase activity, with glutamine as amido-N-donor	2	28	0.027	0.027
1	GO:0016667	F	oxidoreductase activity, acting on sulfur group of donors	3	73	0.027	0.027
1	GO:0009055	F	electron carrier activity	14	919	0.029	0.029
1	GO:0003887	F	DNA-directed DNA polymerase activity	2	35	0.04	0.04
1	GO:0015078	F	hydrogen ion transmembrane transporter activity	4	150	0.043	0.043
1	GO:0005096	F	GTPase activator activity	2	39	0.048	0.048
1	GO:0016298	F	lipase activity	3	93	0.049	0.049
1	GO:0016459	C	myosin complex	3	14	0.00038	0.00038
1	GO:0015629	C	actin cytoskeleton	3	29	0.0025	0.0025
1	GO:0016469	C	proton-transporting two-sector ATPase complex	5	106	0.0026	0.0026
1	GO:0030077	C	plasma membrane light-harvesting complex	2	9	0.0038	0.0038
1	GO:0042716	C	plasma membrane-derived chromatophore	2	9	0.0038	0.0038
1	GO:0030076	C	light-harvesting complex	2	11	0.0053	0.0053
1	GO:0033177	C	proton-transporting two-sector ATPase complex, proton-transporting domain	3	41	0.0062	0.0062
1	GO:0044430	C	cytoskeletal part	4	101	0.013	0.013
1	GO:0033176	C	proton-transporting V-type ATPase complex	2	20	0.015	0.015
1	GO:0005856	C	cytoskeleton	4	129	0.027	0.027
1	GO:0045263	C	proton-transporting ATP synthase complex, coupling factor F(o)	2	30	0.03	0.03
1	GO:0044433	C	cytoplasmic vesicle part	2	35	0.04	0.04
1	GO:0031982	C	vesicle	2	37	0.043	0.043
1	GO:0031410	C	cytoplasmic vesicle	2	37	0.043	0.043
3	GO:0006412	P	translation	17	683	0.00011	0.00011
3	GO:0044281	P	small molecule metabolic process	20	1079	0.0012	0.0012
3	GO:0034660	P	ncRNA metabolic process	7	186	0.0014	0.0014
3	GO:0010467	P	gene expression	35	2581	0.0047	0.0047
3	GO:0016070	P	RNA metabolic process	19	1180	0.007	0.007
3	GO:0006396	P	RNA processing	6	196	0.0078	0.0078
3	GO:0043436	P	oxoacid metabolic process	10	490	0.011	0.011
3	GO:0019752	P	carboxylic acid metabolic process	10	490	0.011	0.011
3	GO:0006082	P	organic acid metabolic process	10	491	0.011	0.011
3	GO:0042180	P	cellular ketone metabolic process	10	496	0.012	0.012
3	GO:0006457	P	protein folding	5	167	0.016	0.016
3	GO:0015672	P	monovalent inorganic cation transport	5	186	0.024	0.024
3	GO:0006364	P	rRNA processing	2	33	0.036	0.036
3	GO:0016072	P	rRNA metabolic process	2	33	0.036	0.036
3	GO:0034470	P	ncRNA processing	3	88	0.043	0.043
3	GO:0005525	F	GTP binding	7	211	0.0027	0.0027
3	GO:0032561	F	guanyl ribonucleotide binding	7	211	0.0027	0.0027
3	GO:0019001	F	guanyl nucleotide binding	7	215	0.003	0.003
3	GO:0051082	F	unfolded protein binding	5	119	0.0042	0.0042
3	GO:0000166	F	nucleotide binding	45	3794	0.014	0.014
3	GO:0003735	F	structural constituent of ribosome	9	455	0.018	0.018
3	GO:0008135	F	translation factor activity, nucleic acid binding	3	77	0.031	0.031
3	GO:0031072	F	heat shock protein binding	4	138	0.033	0.033
3	GO:0005198	F	structural molecule activity	9	531	0.042	0.042
3	GO:0032991	C	macromolecular complex	29	1365	7.9e-06	7.9e-06
3	GO:0005737	C	cytoplasm	25	1271	0.00012	0.00012
3	GO:0043234	C	protein complex	18	799	0.00023	0.00023
3	GO:0005622	C	intracellular	57	4460	0.001	0.001
3	GO:0044444	C	cytoplasmic part	18	960	0.0018	0.0018
3	GO:0044464	C	cell part	73	6353	0.0031	0.0031
3	GO:0005623	C	cell	73	6353	0.0031	0.0031
3	GO:0030529	C	ribonucleoprotein complex	11	503	0.0048	0.0048
3	GO:0044424	C	intracellular part	46	3831	0.011	0.011
3	GO:0005840	C	ribosome	9	456	0.019	0.019
