# Supplementary material for: Gene Expression analysis associated with salt stress in a reciprocally crossed rice population
Source: Sci Rep. 2019 Jun 3;9:8249. doi: 10.1038/s41598-019-44757-4 (PMC6546764; doi:10.1038/s41598-019-44757-4)
Supplement: Supplementary file 8 — Supplementary File 7 [file 41598_2019_44757_MOESM8_ESM.xlsx]

## Sheet: Sen_Trtmnt_Down_Root
Match Flag	GO term of Sheet1	Ontology of Sheet1	Description of Sheet1	Number in input list of Sheet1	Number in BG/Ref of Sheet1	p-value of Sheet1	FDR of Sheet1
1	GO:0065004	P	protein-DNA complex assembly	3	70	0.0014	0.0014
1	GO:0034728	P	nucleosome organization	3	70	0.0014	0.0014
1	GO:0031497	P	chromatin assembly	3	70	0.0014	0.0014		Match Flag Description
1	GO:0006334	P	nucleosome assembly	3	70	0.0014	0.0014		1 = Unique Downregulated DE genes from Sensitive plants
1	GO:0006323	P	DNA packaging	3	71	0.0014	0.0014		3= Matched with the tolerant downregulated DE genes
1	GO:0009308	P	amine metabolic process	6	414	0.0016	0.0016
1	GO:0071103	P	DNA conformation change	3	92	0.0029	0.0029
1	GO:0008652	P	cellular amino acid biosynthetic process	3	129	0.0072	0.0072
1	GO:0034622	P	cellular macromolecular complex assembly	3	140	0.009	0.009
1	GO:0006810	P	transport	11	1639	0.0093	0.0093
1	GO:0051234	P	establishment of localization	11	1639	0.0093	0.0093
1	GO:0051179	P	localization	11	1658	0.01	0.01
1	GO:0009309	P	amine biosynthetic process	3	149	0.011	0.011
1	GO:0034621	P	cellular macromolecular complex subunit organization	3	153	0.011	0.011
1	GO:0006520	P	cellular amino acid metabolic process	4	332	0.018	0.018
1	GO:0065003	P	macromolecular complex assembly	3	191	0.02	0.02
1	GO:0022607	P	cellular component assembly	3	193	0.021	0.021
1	GO:0006066	P	alcohol metabolic process	3	199	0.022	0.022
1	GO:0016053	P	organic acid biosynthetic process	3	203	0.024	0.024
1	GO:0046394	P	carboxylic acid biosynthetic process	3	203	0.024	0.024
1	GO:0043933	P	macromolecular complex subunit organization	3	204	0.024	0.024
1	GO:0044106	P	cellular amine metabolic process	4	366	0.025	0.025
1	GO:0006812	P	cation transport	4	390	0.03	0.03
1	GO:0030001	P	metal ion transport	3	225	0.031	0.031
1	GO:0044271	P	cellular nitrogen compound biosynthetic process	3	232	0.033	0.033
1	GO:0006519	P	cellular amino acid and derivative metabolic process	4	408	0.034	0.034
1	GO:0015833	P	peptide transport	2	101	0.038	0.038
1	GO:0006857	P	oligopeptide transport	2	101	0.038	0.038
1	GO:0010876	P	lipid localization	2	104	0.04	0.04
1	GO:0006869	P	lipid transport	2	104	0.04	0.04
1	GO:0050790	P	regulation of catalytic activity	2	106	0.041	0.041
1	GO:0065009	P	regulation of molecular function	2	107	0.042	0.042
1	GO:0044281	P	small molecule metabolic process	7	1079	0.042	0.042
1	GO:0044085	P	cellular component biogenesis	3	262	0.045	0.045
1	GO:0006006	P	glucose metabolic process	2	112	0.045	0.045
1	GO:0006811	P	ion transport	4	450	0.046	0.046
1	GO:0016638	F	oxidoreductase activity, acting on the CH-NH2 group of donors	2	19	0.0018	0.0018
1	GO:0005506	F	iron ion binding	7	733	0.0064	0.0064
1	GO:0020037	F	heme binding	6	622	0.011	0.011
1	GO:0046906	F	tetrapyrrole binding	6	629	0.012	0.012
1	GO:0016491	F	oxidoreductase activity	12	1995	0.015	0.015
1	GO:0009055	F	electron carrier activity	7	919	0.02	0.02
1	GO:0016209	F	antioxidant activity	3	219	0.029	0.029
1	GO:0016616	F	oxidoreductase activity, acting on the CH-OH group of donors, NAD or NADP as acceptor	2	103	0.039	0.039
1	GO:0016614	F	oxidoreductase activity, acting on CH-OH group of donors	2	116	0.048	0.048
1	GO:0000786	C	nucleosome	3	68	0.0012	0.0012
1	GO:0032993	C	protein-DNA complex	3	69	0.0013	0.0013
1	GO:0005576	C	extracellular region	3	269	0.048	0.048
3	GO:0050789	P	regulation of biological process	11	2081	0.045	0.045
3	GO:0016597	F	amino acid binding	2	93	0.033	0.033
3	GO:0043176	F	amine binding	2	93	0.033	0.033
3	GO:0031406	F	carboxylic acid binding	2	101	0.038	0.038

## Sheet: Tol_trtmnt_Down_Root
Match Flag	GO term of Sheet1 2	Ontology of Sheet1 2	Description of Sheet1 2	Number in input list of Sheet1 2	Number in BG/Ref of Sheet1 2	p-value of Sheet1 2	FDR of Sheet1 2
1	GO:0005992	P	trehalose biosynthetic process	2	28	0.0016	0.0016
1	GO:0005991	P	trehalose metabolic process	2	29	0.0018	0.0018
1	GO:0016138	P	glycoside biosynthetic process	2	31	0.002	0.002		Match Flag Description
1	GO:0046351	P	disaccharide biosynthetic process	2	31	0.002	0.002		1 = Unique Downregulated DE genes from Tolerant plants
1	GO:0009312	P	oligosaccharide biosynthetic process	2	32	0.0021	0.0021		3= Matched with the sensitive downregulated DE genes
1	GO:0045449	P	regulation of transcription	9	1576	0.0038	0.0038
1	GO:0005984	P	disaccharide metabolic process	2	44	0.0038	0.0038
1	GO:0016137	P	glycoside metabolic process	2	44	0.0038	0.0038
1	GO:0019219	P	regulation of nucleobase, nucleoside, nucleotide and nucleic acid metabolic process	9	1582	0.0039	0.0039
1	GO:0051171	P	regulation of nitrogen compound metabolic process	9	1582	0.0039	0.0039
1	GO:0006468	P	protein amino acid phosphorylation	9	1584	0.0039	0.0039
1	GO:0009311	P	oligosaccharide metabolic process	2	46	0.0042	0.0042
1	GO:0009889	P	regulation of biosynthetic process	9	1616	0.0045	0.0045
1	GO:0010556	P	regulation of macromolecule biosynthetic process	9	1616	0.0045	0.0045
1	GO:0031326	P	regulation of cellular biosynthetic process	9	1616	0.0045	0.0045
1	GO:0010468	P	regulation of gene expression	9	1638	0.0049	0.0049
1	GO:0031323	P	regulation of cellular metabolic process	9	1639	0.0049	0.0049
1	GO:0050794	P	regulation of cellular process	10	1983	0.0054	0.0054
1	GO:0006355	P	regulation of transcription, DNA-dependent	6	806	0.0054	0.0054
1	GO:0051252	P	regulation of RNA metabolic process	6	809	0.0055	0.0055
1	GO:0080090	P	regulation of primary metabolic process	9	1673	0.0056	0.0056
1	GO:0060255	P	regulation of macromolecule metabolic process	9	1697	0.0061	0.0061
1	GO:0006350	P	transcription	9	1698	0.0061	0.0061
1	GO:0019222	P	regulation of metabolic process	9	1715	0.0065	0.0065
1	GO:0006351	P	transcription, DNA-dependent	6	855	0.0071	0.0071
1	GO:0032774	P	RNA biosynthetic process	6	857	0.0072	0.0072
1	GO:0016310	P	phosphorylation	9	1761	0.0077	0.0077
1	GO:0016070	P	RNA metabolic process	7	1180	0.0089	0.0089
1	GO:0043687	P	post-translational protein modification	9	1818	0.0094	0.0094
1	GO:0065007	P	biological regulation	10	2175	0.01	0.01
1	GO:0006796	P	phosphate metabolic process	9	1879	0.012	0.012
1	GO:0006793	P	phosphorus metabolic process	9	1879	0.012	0.012
1	GO:0006464	P	protein modification process	9	1997	0.017	0.017
1	GO:0043412	P	macromolecule modification	9	2046	0.019	0.019
1	GO:0034637	P	cellular carbohydrate biosynthetic process	2	110	0.021	0.021
1	GO:0016051	P	carbohydrate biosynthetic process	2	116	0.023	0.023
1	GO:0010467	P	gene expression	10	2581	0.03	0.03
1	GO:0044267	P	cellular protein metabolic process	11	2983	0.032	0.032
1	GO:0071554	P	cell wall organization or biogenesis	2	146	0.035	0.035
1	GO:0006754	P	ATP biosynthetic process	2	158	0.041	0.041
1	GO:0044262	P	cellular carbohydrate metabolic process	3	379	0.041	0.041
1	GO:0046034	P	ATP metabolic process	2	160	0.042	0.042
1	GO:0009206	P	purine ribonucleoside triphosphate biosynthetic process	2	163	0.043	0.043
1	GO:0009201	P	ribonucleoside triphosphate biosynthetic process	2	163	0.043	0.043
1	GO:0009142	P	nucleoside triphosphate biosynthetic process	2	163	0.043	0.043
1	GO:0009145	P	purine nucleoside triphosphate biosynthetic process	2	163	0.043	0.043
1	GO:0009199	P	ribonucleoside triphosphate metabolic process	2	165	0.044	0.044
1	GO:0009205	P	purine ribonucleoside triphosphate metabolic process	2	165	0.044	0.044
1	GO:0009141	P	nucleoside triphosphate metabolic process	2	165	0.044	0.044
1	GO:0009144	P	purine nucleoside triphosphate metabolic process	2	165	0.044	0.044
1	GO:0030554	F	adenyl nucleotide binding	15	3210	0.0011	0.0011
1	GO:0001883	F	purine nucleoside binding	15	3210	0.0011	0.0011
1	GO:0001882	F	nucleoside binding	15	3220	0.0012	0.0012
1	GO:0004674	F	protein serine/threonine kinase activity	9	1424	0.0019	0.0019
1	GO:0004713	F	protein tyrosine kinase activity	9	1426	0.0019	0.0019
1	GO:0017076	F	purine nucleotide binding	15	3394	0.002	0.002
1	GO:0016773	F	phosphotransferase activity, alcohol group as acceptor	10	1738	0.0021	0.0021
1	GO:0005524	F	ATP binding	14	3055	0.0021	0.0021
1	GO:0032559	F	adenyl ribonucleotide binding	14	3058	0.0021	0.0021
1	GO:0016301	F	kinase activity	10	1756	0.0023	0.0023
1	GO:0042626	F	ATPase activity, coupled to transmembrane movement of substances	3	147	0.0034	0.0034
1	GO:0043492	F	ATPase activity, coupled to movement of substances	3	147	0.0034	0.0034
1	GO:0032555	F	purine ribonucleotide binding	14	3238	0.0037	0.0037
1	GO:0032553	F	ribonucleotide binding	14	3238	0.0037	0.0037
1	GO:0004672	F	protein kinase activity	9	1587	0.004	0.004
1	GO:0016820	F	hydrolase activity, acting on acid anhydrides, catalyzing transmembrane movement of substances	3	174	0.0053	0.0053
1	GO:0015405	F	P-P-bond-hydrolysis-driven transmembrane transporter activity	3	175	0.0054	0.0054
1	GO:0015399	F	primary active transmembrane transporter activity	3	175	0.0054	0.0054
1	GO:0000166	F	nucleotide binding	15	3794	0.006	0.006
1	GO:0015662	F	ATPase activity, coupled to transmembrane movement of ions, phosphorylative mechanism	2	65	0.008	0.008
1	GO:0046983	F	protein dimerization activity	4	424	0.01	0.01
1	GO:0003700	F	transcription factor activity	5	682	0.012	0.012
1	GO:0042625	F	ATPase activity, coupled to transmembrane movement of ions	2	95	0.016	0.016
1	GO:0030528	F	transcription regulator activity	6	1037	0.017	0.017
1	GO:0042623	F	ATPase activity, coupled	3	274	0.018	0.018
1	GO:0022804	F	active transmembrane transporter activity	3	349	0.033	0.033
1	GO:0016887	F	ATPase activity	3	371	0.039	0.039
1	GO:0044464	C	cell part	20	6353	0.017	0.017
1	GO:0005623	C	cell	20	6353	0.017	0.017
3	GO:0050789	P	regulation of biological process	10	2081	0.0075	0.0075
3	GO:0016597	F	amino acid binding	2	93	0.016	0.016
3	GO:0043176	F	amine binding	2	93	0.016	0.016
3	GO:0031406	F	carboxylic acid binding	2	101	0.018	0.018

## Sheet: Sen_trtmnt_Up_Root
Match Flag	GO term of Sheet1	Ontology of Sheet1	Description of Sheet1	Number in input list of Sheet1	Number in BG/Ref of Sheet1	p-value of Sheet1	FDR of Sheet1
1	GO:0006355	P	regulation of transcription, DNA-dependent	2	806	0.027	0.027
1	GO:0051252	P	regulation of RNA metabolic process	2	809	0.027	0.027		Match Flag Description
1	GO:0006351	P	transcription, DNA-dependent	2	855	0.03	0.03		1 = Unique Upregulated DE genes from Sensitive plants
1	GO:0032774	P	RNA biosynthetic process	2	857	0.03	0.03		3= Matched with the tolerant Upregulated DE genes
1	GO:0005975	P	carbohydrate metabolic process	2	864	0.03	0.03
1	GO:0004553	F	hydrolase activity, hydrolyzing O-glycosyl compounds	2	454	0.009	0.009
1	GO:0043565	F	sequence-specific DNA binding	2	455	0.009	0.009
1	GO:0016798	F	hydrolase activity, acting on glycosyl bonds	2	503	0.011	0.011
1	GO:0003700	F	transcription factor activity	2	682	0.02	0.02
1	GO:0030528	F	transcription regulator activity	2	1037	0.043	0.043

## Sheet: Tol_trtmnt_Up_Root
Match Flag	GO term of Sheet1 2	Ontology of Sheet1 2	Description of Sheet1 2	Number in input list of Sheet1 2	Number in BG/Ref of Sheet1 2	p-value of Sheet1 2	FDR of Sheet1 2	GO term 2
1	GO:0016567	P	protein ubiquitination	2	93	0.0046	0.0046	GO:0016567
1	GO:0070647	P	protein modification by small protein conjugation or removal	2	94	0.0046	0.0046	GO:0070647		Match Flag Description
1	GO:0032446	P	protein modification by small protein conjugation	2	94	0.0046	0.0046	GO:0032446		1 = Unique Upregulated DE genes from Tolerant plants
1	GO:0006519	P	cellular amino acid and derivative metabolic process	3	408	0.0092	0.0092	GO:0006519		3= Matched with the sensitive upregulated DE genes
1	GO:0044282	P	small molecule catabolic process	2	143	0.01	0.01	GO:0044282
1	GO:0071554	P	cell wall organization or biogenesis	2	146	0.011	0.011	GO:0071554
1	GO:0009056	P	catabolic process	3	438	0.011	0.011	GO:0009056
1	GO:0044281	P	small molecule metabolic process	4	1079	0.026	0.026	GO:0044281
1	GO:0023046	P	signaling process	2	318	0.045	0.045	GO:0023046
1	GO:0023060	P	signal transmission	2	318	0.045	0.045	GO:0023060
1	GO:0044248	P	cellular catabolic process	2	326	0.047	0.047	GO:0044248
1	GO:0006520	P	cellular amino acid metabolic process	2	332	0.049	0.049	GO:0006520
1	GO:0016597	F	amino acid binding	2	93	0.0046	0.0046	GO:0016597
1	GO:0043176	F	amine binding	2	93	0.0046	0.0046	GO:0043176
1	GO:0004842	F	ubiquitin-protein ligase activity	2	96	0.0048	0.0048	GO:0004842
1	GO:0031406	F	carboxylic acid binding	2	101	0.0053	0.0053	GO:0031406
1	GO:0016874	F	ligase activity	3	342	0.0057	0.0057	GO:0016874
1	GO:0005507	F	copper ion binding	2	139	0.0098	0.0098	GO:0005507
1	GO:0019787	F	small conjugating protein ligase activity	2	140	0.0099	0.0099	GO:0019787
1	GO:0004497	F	monooxygenase activity	3	423	0.01	0.01	GO:0004497
1	GO:0016881	F	acid-amino acid ligase activity	2	162	0.013	0.013	GO:0016881
1	GO:0009055	F	electron carrier activity	4	919	0.015	0.015	GO:0009055
1	GO:0016879	F	ligase activity, forming carbon-nitrogen bonds	2	225	0.024	0.024	GO:0016879
1	GO:0000151	C	ubiquitin ligase complex	2	87	0.004	0.004	GO:0000151
1	GO:0005576	C	extracellular region	2	269	0.033	0.033	GO:0005576
