# Supplementary material for: Gene Expression analysis associated with salt stress in a reciprocally crossed rice population
Source: Sci Rep. 2019 Jun 3;9:8249. doi: 10.1038/s41598-019-44757-4 (PMC6546764; doi:10.1038/s41598-019-44757-4)
Supplement: Supplementary file 9 — Supplementary File 8 [file 41598_2019_44757_MOESM9_ESM.xls]

## Sheet: Sen-72_vs_Sen-24_Downregulated
PACID of chk-tas	Gene Name	Transcript Name	Fold Change	Gene Description	GO ID	GO Description	PACID of Sen-72_vs_Sen-24	Variance_Lane	Variance_Scale	Chi_Sq_Div_DF	_DF_	SampleVariance	Variance_Residual	RSquare	N2LL	AIC	AICC	F_T3_Phenotype	F_T3_Time_Point	F_T3_Phenotype_Time_Point	NDF_T3_Phenotype	NDF_T3_Time_Point	NDF_T3_Phenotype_Time_Point	DDF_T3_Phenotype	DDF_T3_Time_Point	DDF_T3_Phenotype_Time_Point	PrF_T3_Phenotype	PrF_T3_Time_Point	PrF_T3_Phenotype_Time_Point	Lsmean Phenotype S _	Lsmean Phenotype T _	Lsmean Time_Point 24	Lsmean Time_Point 72	Lsmean Phenotype*Time_Point S 24	Lsmean Phenotype*Time_Point S 72	Lsmean Phenotype*Time_Point T 24	Lsmean Phenotype*Time_Point T 72	Std Lsmean Phenotype S _	Std Lsmean Phenotype T _	Std Lsmean Time_Point 24	Std Lsmean Time_Point 72	Std Lsmean Phenotype*Time_Point S 24	Std Lsmean Phenotype*Time_Point S 72	Std Lsmean Phenotype*Time_Point T 24	Std Lsmean Phenotype*Time_Point T 72	Diff of Time_Point = (72)-(24)	Diff of Phenotype*Time_Point = (T 72)-(T 24)	t-Statistic for Diff of Time_Point = (72)-(24)	t-Statistic for Diff of Phenotype*Time_Point = (S 72)-(S 24)
24110990	LOC_Os07g41320	LOC_Os07g41320.1	-1.39338	COBRA-like protein precursor, putative, expressed	5.88658e+16	plasma membrane,vacuole,membrane,cellular process	24110990	0.198591	1.43924	0.985367	199	2.64145	1	0.369629	701.241	196.088	0.985367	1.5517	24.3446	2.31792	1	1	1	199	199	199	0.214349	1.69788e-06	0.129478	1.50686	1.27013	2.22985	0.547139	2.20355	0.810166	2.25615	0.284111	0.149038	-0.149038	1.0594	-1.0594	1.02628	-0.728209	1.09252	-1.3906	-1.68271	-1.97204	-4.93403	-3.65002
24153507	LOC_Os05g47700	LOC_Os05g47700.1	-1.28777	LTPL152 - Protease inhibitor/seed storage/LTP family protein precursor, expressed	828956236810	lipid binding,cell,transport	24153507	0.336092	0.781353	0.97242	199	1.4798	1	0.450114	572.32	193.512	0.97242	0.720523	7.85048	2.03416	1	1	1	199	199	199	0.396992	0.00558261	0.155366	2.26727	2.3813	2.87237	1.7762	2.91115	1.62339	2.83359	1.92902	-0.110651	0.110651	1.06366	-1.06366	1.13893	-1.36023	0.988395	-0.767092	-1.09617	-0.904566	-2.80187	-3.12472
24094315	LOC_Os10g22050	LOC_Os10g22050.1	-0.964595	expressed protein	0	0	24094315	0.078929	1.38827	0.998336	199	1.71657	1	0.183572	660.95	198.669	0.998336	0.83328	13.2375	0.152895	1	1	1	199	199	199	0.36243	0.000349623	0.696203	2.8635	2.70817	3.23486	2.3368	3.3458	2.3812	3.12393	2.2924	0.183764	-0.183764	1.06243	-1.06243	1.32491	-0.957386	0.799954	-1.16748	-0.898058	-0.831521	-3.63834	-3.26626
24126947	LOC_Os03g60340	LOC_Os03g60340.1	-0.860207	leaf senescence related protein, putative, expressed	0	0	24126947	0.120674	0.699563	0.973091	199	1.16378	1	0.315772	559.569	193.645	0.973091	0.254315	14.3326	0.74847	1	1	1	199	199	199	0.614611	0.000202744	0.388003	1.78984	1.85672	2.31075	1.33581	2.21994	1.35974	2.40156	1.31188	-0.0735844	0.0735844	1.07267	-1.07267	0.872852	-1.02002	1.27249	-1.12533	-0.974943	-1.08968	-3.78585	-2.99892
24104255	LOC_Os04g55600	LOC_Os04g55600.1	-0.768367	expressed protein	0	0	24104255	0	0.756343	0.998361	199	1.08905	1	0.217761	551.544	198.674	0.998361	0.000973307	53.4211	2.12435	1	1	1	199	199	199	0.975143	6.39492e-12	0.146551	2.28801	2.29211	2.76994	1.81018	2.67219	1.90383	2.86768	1.71654	-0.00455047	0.00455047	1.06608	-1.06608	0.848934	-0.858035	1.28322	-1.27412	-0.959755	-1.15114	-7.30898	-4.23069
24124635	LOC_Os03g06570	LOC_Os03g06570.1	-0.720487	IQ calmodulin-binding motif family protein, putative, expressed	551555155515	protein binding,protein binding,protein binding	24124635	0.0695967	0.548304	1.00429	199	0.933083	1	0.204147	535.464	199.853	1.00429	0.757494	9.67415	0.340736	1	1	1	199	199	199	0.385162	0.0021431	0.560066	1.51968	1.62708	1.89761	1.24915	1.87993	1.15944	1.91529	1.33887	-0.175786	0.175786	1.06137	-1.06137	1.00348	-1.35505	1.11926	-0.767684	-0.648456	-0.576425	-3.11033	-2.99548
24125874	LOC_Os03g64320	LOC_Os03g64320.1	-0.621069	expressed protein	160205886	membrane,plasma membrane	24125874	0.00545069	0.304681	0.982063	199	0.481209	1	0.121715	418.444	195.431	0.982063	0.138766	8.72817	10.8093	1	1	1	199	199	199	0.709907	0.00351106	0.00119396	1.98186	1.94676	2.11997	1.80866	2.2924	1.67133	1.94753	1.94599	0.0941546	-0.0941546	0.835125	-0.835125	1.76027	-1.57197	-0.0900252	-0.098284	-0.311304	-0.00153928	-2.95435	-4.46627
24102737	LOC_Os04g43990	LOC_Os04g43990.1	-0.510745	DUF584 domain containing protein, putative, expressed	36748150	function,process	24102737	0.0475136	0.173813	1.00826	199	0.297369	1	0.334314	279.709	200.643	1.00826	3.84167	7.87417	1.71735	1	1	1	199	199	199	0.0513897	0.00551272	0.191544	3.45415	3.57907	3.73022	3.303	3.70952	3.19878	3.75092	3.40721	-0.299633	0.299633	1.02476	-1.02476	0.925462	-1.52473	1.12406	-0.52479	-0.427225	-0.343704	-2.8061	-3.11154
24119092	LOC_Os01g65790	LOC_Os01g65790.1	-0.484998	pectinesterase, putative, expressed	8.15217e+53	metabolism,hydrolase activity,cell wall,enzyme regulator activity,plastid,process,pectinesterase activity,cell wall modification,cell wall,cell wall,pectinesterase activity,cell wall modification	24119092	0	0.337451	0.989291	199	0.615198	1	0.0735611	473.071	196.869	0.989291	3.64547	9.29078	2.06243	1	1	1	199	199	199	0.0576605	0.00261588	0.152539	1.28847	1.49497	1.55656	1.22688	1.53097	1.04597	1.58215	1.4078	-0.545145	0.545145	0.870285	-0.870285	0.735178	-1.82547	1.00539	0.0848991	-0.329671	-0.174345	-3.04808	-3.15074
24134464	LOC_Os02g25780	LOC_Os02g25780.1	-0.458418	expressed protein	815036745575	process,function,component	24134464	0.0216428	0.189806	0.995042	199	0.388684	1	0.166568	370.195	198.013	0.995042	3.32171	8.99351	1.07018	1	1	1	199	199	199	0.0698713	0.00305519	0.302161	1.84655	1.99614	2.1081	1.73459	2.07576	1.61735	2.14045	1.85184	-0.395745	0.395745	0.988137	-0.988137	0.817019	-1.60851	1.15925	-0.367765	-0.373511	-0.288603	-2.99892	-3.08105
24101113	LOC_Os08g33190	LOC_Os08g33190.1	-0.388349	linker histone H1 and H5 family protein, expressed	9.05863e+58	biosynthesis,DNA metabolism,nucleus,DNA binding,nucleobase, nucleoside, nucleotide and nucleic acid metabolism,cytosol,cell organization and biogenesis,DNA binding,nucleosome assembly,nucleosome,nucleus,nucleosome,DNA binding,nucleus,nucleosome assembly	24101113	0.0282839	0.0943956	0.995692	199	0.155145	1	0.37397	142.084	198.143	0.995692	0.32731	8.39691	1.35898	1	1	1	199	199	199	0.567893	0.00417977	0.24511	4.76875	4.79464	4.94949	4.6139	4.96293	4.57458	4.93606	4.65321	-0.0824003	0.0824003	1.06821	-1.06821	1.15372	-1.31852	0.982713	-0.817913	-0.335599	-0.28285	-2.89774	-3.14241
24156195	LOC_Os11g01010	LOC_Os11g01010.1	-0.372226	autophagy-related protein 8D, putative, expressed	3824,9056,9987,5515,16787,5737,5773,45,5737	catalytic activity,catabolism,cellular process,protein binding,hydrolase activity,cytoplasm,vacuole,autophagic vacuole formation,cytoplasm	24156195	0.00364951	0.197441	1.00185	199	0.269639	1	0.120046	300.652	199.368	1.00185	0.045648	16.9012	0.442476	1	1	1	199	199	199	0.831036	5.75593e-05	0.5067	3.10442	3.11922	3.27489	2.94875	3.29053	2.9183	3.25924	2.97921	-0.0486626	0.0486626	1.07191	-1.07191	1.17476	-1.27208	0.969069	-0.871744	-0.326131	-0.280035	-4.11111	-3.59213
24153999	LOC_Os05g03910	LOC_Os05g03910.1	-0.356382	RNA polymerase II-associated protein 3, putative, expressed	5.48882e+19	binding,process,component,protein binding,protein binding	24153999	0.0130528	0.104738	0.989208	199	0.167115	1	0.198553	199.04	196.852	0.989208	0.0190801	7.81069	3.86455	1	1	1	199	199	199	0.890277	0.00570203	0.0507074	3.276	3.28335	3.40553	3.15382	3.45419	3.09781	3.35687	3.20984	-0.0298751	0.0298751	1.02238	-1.02238	1.41768	-1.47743	0.627079	-0.567329	-0.251706	-0.147029	-2.79476	-3.44357
24153967	LOC_Os05g37730	LOC_Os05g37730.1	-0.336502	MYB family transcription factor, putative, expressed	3.70091e+19	transcription factor activity,biosynthesis,nucleobase, nucleoside, nucleotide and nucleic acid metabolism,DNA binding,DNA binding	24153967	0.0116431	0.123341	0.992976	199	0.231186	1	0.236653	250.249	197.602	0.992976	2.55041	17.4555	0.587964	1	1	1	199	199	199	0.111853	4.40059e-05	0.444116	2.74458	2.84172	2.98472	2.60157	2.91283	2.57632	3.05661	2.62682	-0.264233	0.264233	1.04217	-1.04217	0.651067	-1.17953	1.43327	-0.904806	-0.383145	-0.429787	-4.17798	-3.087
24153405	LOC_Os05g51710	LOC_Os05g51710.1	-0.328916	pleckstrin homology domain-containing protein-related taxo, putative, expressed	9.05861e+31	biosynthesis,nucleobase, nucleoside, nucleotide and nucleic acid metabolism,kinase activity,component,nucleotide binding,protein binding,phospholipid binding,protein binding	24153405	0.0176949	0.0855215	1.00668	199	0.163444	1	0.252454	179.796	200.329	1.00668	0.201477	10.1312	0.105062	1	1	1	199	199	199	0.65402	0.00169187	0.746178	3.20203	3.2245	3.36961	3.05692	3.36648	3.03757	3.37273	3.07626	-0.0773486	0.0773486	1.07638	-1.07638	1.05489	-1.20959	1.09788	-0.943181	-0.31269	-0.296464	-3.18295	-3.0095
24108882	LOC_Os07g49240	LOC_Os07g49240.1	-0.328173	MRH1, putative, expressed	3.01547e+48	cell differentiation,development,kinase activity,nucleotide binding,signal transduction,morphogenesis,protein modification,protein kinase activity,ATP binding,protein amino acid phosphorylation,protein kinase activity,protein amino acid phosphorylation	24108882	0.00106601	0.219889	1.00119	199	0.31279	1	0.0680285	338.845	199.237	1.00119	1.76955	9.27589	1.27928	1	1	1	199	199	199	0.18496	0.00263626	0.259393	2.53272	2.63452	2.70443	2.46281	2.69681	2.36863	2.71205	2.55699	-0.404941	0.404941	0.961071	-0.961071	0.900436	-1.71032	1.02171	-0.211824	-0.241615	-0.155056	-3.04563	-3.0108
24111551	LOC_Os07g07470	LOC_Os07g07470.1	-0.324419	transketolase, putative, expressed	8.15238e+23	metabolism,catalytic activity,catalytic activity,metabolism,catalytic activity,metabolism	24111551	0.0108925	0.102911	0.99218	199	0.149037	1	0.190452	177.19	197.444	0.99218	0.0159857	8.106	3.00369	1	1	1	199	199	199	0.899515	0.0048746	0.0846244	3.70558	3.71195	3.82734	3.5902	3.86779	3.54337	3.78688	3.63702	-0.0277644	0.0277644	1.03409	-1.03409	1.3869	-1.44243	0.681267	-0.625738	-0.237142	-0.149865	-2.8471	-3.37177
24116348	LOC_Os01g48310	LOC_Os01g48310.1	-0.305803	expressed protein	5488	binding	24116348	0.00111005	0.117003	0.989897	199	0.249375	1	0.0730334	294.974	196.99	0.989897	0.662095	10.837	0.971208	1	1	1	199	199	199	0.416794	0.00117718	0.325576	2.07064	2.12679	2.21761	1.97982	2.22354	1.91773	2.21168	2.0419	-0.242081	0.242081	1.02506	-1.02506	1.07618	-1.56034	0.973949	-0.489786	-0.237789	-0.169775	-3.29196	-3.09295
24147347	LOC_Os12g38380	LOC_Os12g38380.1	-0.281787	tetratricopeptide repeat containing protein, putative, expressed	5.62256e+43	intracellular,nucleus,RNA binding,protein binding,development,nucleobase, nucleoside, nucleotide and nucleic acid metabolism,biosynthesis,mRNA processing,nucleus,nucleus,mRNA processing	24147347	0.000107005	0.091129	1.0014	199	0.178817	1	0.0956963	220.344	199.279	1.0014	1.17387	18.6403	0.361329	1	1	1	199	199	199	0.279918	2.48773e-05	0.548453	2.59811	2.65982	2.75274	2.50519	2.739	2.45722	2.76648	2.55316	-0.259692	0.259692	1.04182	-1.04182	0.926206	-1.44559	1.15743	-0.638049	-0.247552	-0.213316	-4.31745	-3.52718
24129429	LOC_Os02g03575	LOC_Os02g03575.1	-0.225218	expressed protein	367481505575	function,process,component	24129429	0.000439033	0.0640754	0.997774	199	0.146649	1	0.0747252	187.026	198.557	0.997774	0.0706365	13.4379	0.260839	1	1	1	199	199	199	0.790687	0.000316326	0.610111	2.59115	2.60509	2.69734	2.49891	2.70376	2.47854	2.69092	2.51927	-0.0752299	0.0752299	1.07102	-1.07102	1.14035	-1.29081	1.00168	-0.851221	-0.198434	-0.171649	-3.66577	-3.03812
24131774	LOC_Os02g08480	LOC_Os02g08480.1	-0.169985	ubiquitin fusion degradation protein, putative, expressed	1.95384e+32	protein metabolism,function,cytosol,cellular process,catabolism,ubiquitin-dependent protein catabolism,ubiquitin-dependent protein catabolism,ubiquitin-dependent protein catabolism	24131774	0.00130841	0.0335538	1.00556	199	0.0673505	1	0.111399	27.0604	200.107	1.00556	3.0969	9.85639	1.26903	1	1	1	199	199	199	0.0799778	0.00194998	0.261305	3.57353	3.63461	3.66952	3.53863	3.65853	3.48854	3.68051	3.58871	-0.445979	0.445979	0.955738	-0.955738	0.795246	-1.6872	1.11623	-0.224272	-0.130888	-0.0917904	-3.13949	-3.16724
[truncated: 9 more columns]

## Sheet: Sen-72_vs_Sen-24_Upregulated
PACID of chk-tas	Gene Name	Transcript Name	Fold Change	Gene Description	GO ID	GO Description	PACID of Sen-72_vs_Sen-24	Variance_Lane	Variance_Scale	Chi_Sq_Div_DF	_DF_	SampleVariance	Variance_Residual	RSquare	N2LL	AIC	AICC	F_T3_Phenotype	F_T3_Time_Point	F_T3_Phenotype_Time_Point	NDF_T3_Phenotype	NDF_T3_Time_Point	NDF_T3_Phenotype_Time_Point	DDF_T3_Phenotype	DDF_T3_Time_Point	DDF_T3_Phenotype_Time_Point	PrF_T3_Phenotype	PrF_T3_Time_Point	PrF_T3_Phenotype_Time_Point	Lsmean Phenotype S _	Lsmean Phenotype T _	Lsmean Time_Point 24	Lsmean Time_Point 72	Lsmean Phenotype*Time_Point S 24	Lsmean Phenotype*Time_Point S 72	Lsmean Phenotype*Time_Point T 24	Lsmean Phenotype*Time_Point T 72	Std Lsmean Phenotype S _	Std Lsmean Phenotype T _	Std Lsmean Time_Point 24	Std Lsmean Time_Point 72	Std Lsmean Phenotype*Time_Point S 24	Std Lsmean Phenotype*Time_Point S 72	Std Lsmean Phenotype*Time_Point T 24	Std Lsmean Phenotype*Time_Point T 72	Diff of Time_Point = (72)-(24)	Diff of Phenotype*Time_Point = (T 72)-(T 24)	t-Statistic for Diff of Time_Point = (72)-(24)	t-Statistic for Diff of Phenotype*Time_Point = (S 72)-(S 24)
24100261	LOC_Os08g36450	LOC_Os08g36450.1	0.21676	transcription regulator, putative, expressed	61399058	nucleobase, nucleoside, nucleotide and nucleic acid metabolism,biosynthesis	24100261	0	0.0521475	0.995737	199	0.126666	1	0.0507434	162.544	198.152	0.995737	0.0580047	7.23771	2.91251	1	1	1	199	199	199	0.809926	0.00774541	0.0894547	2.65576	2.64389	2.58351	2.71614	2.54738	2.76414	2.61964	2.66813	0.0855914	-0.0855914	-0.956091	0.956091	-1.477	1.64819	-0.43518	0.263997	0.132627	0.0484943	2.6903	3.16989
24104636	LOC_Os04g52300	LOC_Os04g52300.1	0.227095	expressed protein	562336748150	cell,function,process	24104636	0	0.0592789	1.0188	199	0.170002	1	0.124424	200.245	202.741	1.0188	15.5937	12.4476	0.491315	1	1	1	199	199	199	0.000108922	0.000519685	0.48416	2.56325	2.3512	2.3625	2.55195	2.4497	2.6768	2.27529	2.42711	0.800805	-0.800805	-0.715477	0.715477	-0.0568178	1.65843	-1.37414	-0.227473	0.189455	0.151816	3.52812	3.14625
24113598	LOC_Os07g31370	LOC_Os07g31370.1	0.260394	ras-related protein, putative, expressed	1.66577e+67	nucleotide binding,vacuole,membrane,Golgi apparatus,cellular process,plasma membrane,cell,component,transport,protein binding,cytosol,GTPase activity,GTP binding,small GTPase mediated signal transduction,nucleus,cytoplasm,intracellular	24113598	0.0150621	0.024679	1.00528	199	0.0668425	1	0.454816	-52.3144	200.051	1.00528	0.214717	8.64848	0.425532	1	1	1	199	199	199	0.643601	0.00366118	0.514942	4.338	4.3253	4.2104	4.45291	4.20781	4.4682	4.21299	4.43762	0.0563866	-0.0563866	-1.0767	1.0767	-1.09969	1.21247	-1.05371	0.940936	0.242514	0.224635	2.94083	3.01087
24115168	LOC_Os01g72009	LOC_Os01g72009.1	0.261641	expressed protein	0	0	24115168	0.00562013	0.106216	0.992786	199	0.146876	1	0.184821	171.385	197.564	0.992786	8.0689	13.1831	0.047189	1	1	1	199	199	199	0.00497138	0.000359262	0.828251	4.02073	3.87898	3.82445	4.07525	3.88991	4.15155	3.759	3.99896	0.531213	-0.531213	-0.939882	0.939882	-0.449293	1.51172	-1.43047	0.368045	0.250801	0.239961	3.63086	3.12663
24098654	LOC_Os08g05880	LOC_Os08g05880.1	0.263928	Brix domain containing protein, putative, expressed	5.62256e+23	intracellular,nucleus,nucleolus,nucleoplasm,nucleobase, nucleoside, nucleotide and nucleic acid metabolism,function	24098654	0	0.100138	1.00683	199	0.2016	1	0.0554241	251.832	200.359	1.00683	1.91639	2.75128	6.94976	1	1	1	199	199	199	0.167806	0.0987518	0.00904424	2.44767	2.3626	2.35417	2.4561	2.31571	2.57963	2.39264	2.33257	0.490291	-0.490291	-0.587462	0.587462	-1.03085	2.01143	-0.144075	-0.836507	0.101928	-0.0600708	1.6587	3.12455
24134874	LOC_Os02g01560	LOC_Os02g01560.1	0.311039	40S ribosomal protein S4, putative, expressed	5.73058e+48	nucleolus,cytosol,protein biosynthesis,ribosome,structural molecule activity,membrane,RNA binding,structural constituent of ribosome,intracellular,ribosome,protein biosynthesis,RNA binding	24134874	0.0159335	0.1041	1.00033	199	0.145668	1	0.266244	155.13	199.066	1.00033	1.01263	9.47383	0.280969	1	1	1	199	199	199	0.315495	0.0023781	0.596658	4.92024	4.87285	4.75351	5.03959	4.76472	5.07576	4.74229	5.00341	0.176068	-0.176068	-1.06298	1.06298	-0.979659	1.33179	-1.14631	0.794172	0.286079	0.261119	3.07796	3.01408
24103444	LOC_Os04g42380	LOC_Os04g42380.1	0.320461	ribosomal protein S17, putative, expressed	5575,5829,5840,9790,9791,3,5198,6412,5618,16020,3735,6412,5622,5840,3735,5622,5840,6412,3735,5622,5840,6412	component,cytosol,ribosome,embryonic development,post-embryonic development,reproduction,structural molecule activity,protein biosynthesis,cell wall,membrane,structural constituent of ribosome,protein biosynthesis,intracellular,ribosome,structural constituent of ribosome,intracellular,ribosome,protein biosynthesis,structural constituent of ribosome,intracellular,ribosome,protein biosynthesis	24103444	0	0.110847	0.995313	199	0.167597	1	0.107874	206.062	198.067	0.995313	0.675096	21.1058	1.52249	1	1	1	199	199	199	0.412264	7.70372e-06	0.218699	3.19573	3.15055	3.04683	3.29945	3.0355	3.35596	3.05817	3.24293	0.185878	-0.185878	-1.03931	1.03931	-1.13257	1.50433	-0.946051	0.574295	0.252614	0.184767	4.59411	4.20771
24131068	LOC_Os02g37050	LOC_Os02g37050.1	0.354228	phosphatidylinositolglycan class N family protein, expressed	6.46491e+72	protein modification,biosynthesis,hydrolase activity,transferase activity,lipid metabolism,catalytic activity,endoplasmic reticulum,metabolism,transferase activity,GPI anchor biosynthesis,endoplasmic reticulum membrane,endoplasmic reticulum membrane,GPI anchor biosynthesis,transferase activity,endoplasmic reticulum membrane,GPI anchor biosynthesis,transferase activity	24131068	0.0135946	0.0773916	1.00413	199	0.244294	1	0.178142	272.959	199.821	1.00413	3.94656	9.06176	0.866036	1	1	1	199	199	199	0.0483395	0.00294805	0.353183	2.12436	1.99757	1.91355	2.20838	1.94724	2.30147	1.87985	2.11528	0.421933	-0.421933	-0.981119	0.981119	-0.756839	1.6007	-1.2054	0.361534	0.294832	0.235437	3.01028	3.1022
24122869	LOC_Os03g52400	LOC_Os03g52400.1	0.39291	ribosomal protein L7/L12 C-terminal domain containing protein, expressed	5.19857e+47	structural molecule activity,mitochondrion,ribosome,protein biosynthesis,structural constituent of ribosome,protein biosynthesis,intracellular,ribosome,structural constituent of ribosome,intracellular,ribosome,protein biosynthesis	24122869	0.0113978	0.0972519	1.00117	199	0.281518	1	0.114348	314.471	199.232	1.00117	0.291283	2.9603	9.80815	1	1	1	199	199	199	0.590003	0.0868864	0.00199931	1.86779	1.8293	1.76378	1.93331	1.67134	2.06425	1.85622	1.80237	0.165019	-0.165019	-0.726733	0.726733	-1.51928	1.84932	0.0658178	-0.395856	0.169531	-0.0538491	1.72055	3.28564
24135554	LOC_Os09g19952	LOC_Os09g19952.1	0.420287	ribosomal protein L22, putative, expressed	5.19895e+73	structural molecule activity,plastid,ribosome,protein biosynthesis,structural constituent of ribosome,protein biosynthesis,intracellular,ribosome,large ribosomal subunit,protein biosynthesis,structural constituent of ribosome,structural constituent of ribosome,protein biosynthesis,large ribosomal subunit,structural constituent of ribosome,intracellular,ribosome,protein biosynthesis	24135554	0.0173138	0.187807	0.999311	199	0.244685	1	0.255244	258.259	198.863	0.999311	2.91772	17.2398	0.0296845	1	1	1	199	199	199	0.089171	4.88476e-05	0.863383	6.03818	6.14309	5.8752	6.30607	5.82804	6.24832	5.92237	6.36382	-0.255491	0.255491	-1.04926	1.04926	-1.27898	0.768	-0.819541	1.33052	0.430869	0.441452	4.15208	3.52524
24135718	LOC_Os09g08420	LOC_Os09g08420.1	0.425884	AGC_PVPK_like_kin82y.15 - ACG kinases include homologs to PKA, PKG and PKC, expressed	8.15257e+52	metabolism,cytoplasm,protein modification,kinase activity,nucleolus,nucleus,cellular process,protein kinase activity,ATP binding,protein amino acid phosphorylation,protein kinase activity,ATP binding,protein amino acid phosphorylation	24135718	0	0.159215	1.00026	199	0.277081	1	0.123323	301.303	199.053	1.00026	0.984892	25.8571	1.06465	1	1	1	199	199	199	0.322199	8.46281e-07	0.303408	2.42886	2.49796	2.28639	2.64043	2.21592	2.6418	2.35685	2.63906	-0.204218	0.204218	-1.04638	1.04638	-1.46292	1.05449	-0.629835	1.03827	0.354043	0.282203	5.08499	4.37101
24118288	LOC_Os01g53140	LOC_Os01g53140.1	0.435497	expressed protein	3.67416e+20	function,membrane,biosynthesis,mitochondrion,cellular process	24118288	0.00449455	0.185606	0.991538	199	0.383827	1	0.132841	368.672	197.316	0.991538	0.783659	19.7583	0.0713263	1	1	1	199	199	199	0.377093	1.45859e-05	0.789692	1.89197	1.81889	1.6487	2.06215	1.67422	2.10972	1.62319	2.01459	0.187831	-0.187831	-1.06266	1.06266	-0.931496	1.30716	-1.19382	0.818162	0.41345	0.391402	4.44503	3.58486
24151825	LOC_Os05g27960	LOC_Os05g27960.1	0.442252	hydrolase, acting on glycosyl bonds, putative, expressed	9.53617e+38	plastid,hydrolase activity,metabolism,process,cytoplasm,mannosyl-glycoprotein endo-beta-N-acetylglucosaminidase activity,cytoplasm,cytoplasm,mannosyl-glycoprotein endo-beta-N-acetylglucosaminidase activity	24151825	0.0088875	0.166736	0.98674	199	0.272713	1	0.153239	301.793	196.361	0.98674	5.26306	7.89118	6.9681	1	1	1	199	199	199	0.0228265	0.0054631	0.00895521	2.64552	2.48575	2.43643	2.69485	2.42439	2.86665	2.44846	2.52305	0.509239	-0.509239	-0.823682	0.823682	-0.900391	1.91887	-0.746972	-0.271506	0.258419	0.0745856	2.80912	3.92364
24156907	LOC_Os11g05050	LOC_Os11g05050.1	0.477093	stem-specific protein TSJT1, putative, expressed	3.67482e+15	function,process,plasma membrane,response to endogenous stimulus	24156907	0.0413534	0.117783	1.01099	199	0.244359	1	0.358898	232.883	201.187	1.01099	0.344245	10.7733	0.0732747	1	1	1	199	199	199	0.558054	0.00121616	0.786908	3.17906	3.21211	2.96467	3.42651	2.94051	3.4176	2.98882	3.43541	-0.0770846	0.0770846	-1.07698	1.07698	-1.18963	1.03546	-0.964329	1.1185	0.461842	0.446591	3.28228	3.16548
24159372	LOC_Os11g32720	LOC_Os11g32720.1	0.546767	zinc knuckle domain containing protein, expressed	5.57582e+31	component,process,binding,nucleic acid binding,nucleic acid binding,zinc ion binding,nucleic acid binding,zinc ion binding	24159372	0.0370225	0.238598	1.02262	199	0.474209	1	0.166128	407.155	203.501	1.02262	0.21738	2.78086	11.1672	1	1	1	199	199	199	0.641553	0.09697	0.00099438	1.89828	1.85713	1.75178	2.00362	1.62489	2.17166	1.87867	1.83558	0.126674	-0.126674	-0.775285	0.775285	-1.55654	1.80989	0.0059674	-0.259316	0.25184	-0.0430867	1.66759	3.16172
24127392	LOC_Os03g01900	LOC_Os03g01900.1	0.588424	40S ribosomal protein S17, putative, expressed	5.19816e+72	structural molecule activity,cell organization and biogenesis,cellular process,protein biosynthesis,ribosome,cytosol,structural constituent of ribosome,protein biosynthesis,intracellular,ribosome,structural constituent of ribosome,intracellular,ribosome,protein biosynthesis,structural constituent of ribosome,intracellular,ribosome,protein biosynthesis	24127392	0.0515335	0.155956	1.00079	199	0.326042	1	0.348962	293.545	199.156	1.00079	0.78846	11.4858	0.605691	1	1	1	199	199	199	0.375638	0.000845452	0.437339	2.81157	2.75291	2.51374	3.05075	2.51736	3.10578	2.51011	2.99571	0.116931	-0.116931	-1.07051	1.07051	-1.05607	1.28993	-1.08495	0.851093	0.537013	0.485601	3.38907	3.45378
24104142	LOC_Os04g16822	LOC_Os04g16822.1	0.598717	chloroplast 50S ribosomal protein L22, putative, expressed	5.19864e+60	structural molecule activity,protein biosynthesis,plastid,ribosome,structural constituent of ribosome,protein biosynthesis,intracellular,ribosome,structural constituent of ribosome,protein biosynthesis,large ribosomal subunit,structural constituent of ribosome,intracellular,ribosome,protein biosynthesis	24104142	0.0380011	0.34564	1.00403	199	0.462585	1	0.217672	394.545	199.802	1.00403	0.0138594	10.6252	1.53806	1	1	1	199	199	199	0.906403	0.00131212	0.216368	3.59504	3.5849	3.34403	3.83591	3.29569	3.8944	3.39238	3.77742	0.0219237	-0.0219237	-1.06331	1.06331	-1.27234	1.31619	-0.854278	0.81043	0.491879	0.385041	3.25963	3.483
24145522	LOC_Os12g42380	LOC_Os12g42380.1	0.610118	expressed protein	0	0	24145522	0.041081	0.386086	0.99558	199	0.580669	1	0.204802	443.144	198.12	0.99558	1.13969	10.0176	0.993577	1	1	1	199	199	199	0.287012	0.00179406	0.32008	2.40768	2.30315	2.09915	2.61167	2.10262	2.71274	2.09569	2.51061	0.213386	-0.213386	-1.04626	1.04626	-1.03212	1.45889	-1.06041	0.63364	0.51252	0.414921	3.16505	3.26841
[truncated: 9 more columns]

## Sheet: Tol-72_vs_Tol-24_Downregulated
PACID of chk-tas	Gene Name	Transcript Name	Gene Description	Fold Change	GO ID	GO Description	PACID of Tol-72_vs_Tol-24	Variance_Lane	Variance_Scale	Chi_Sq_Div_DF	_DF_	SampleVariance	Variance_Residual	RSquare	N2LL	AIC	AICC	F_T3_Phenotype	F_T3_Time_Point	F_T3_Phenotype_Time_Point	NDF_T3_Phenotype	NDF_T3_Time_Point	NDF_T3_Phenotype_Time_Point	DDF_T3_Phenotype	DDF_T3_Time_Point	DDF_T3_Phenotype_Time_Point	PrF_T3_Phenotype	PrF_T3_Time_Point	PrF_T3_Phenotype_Time_Point	Lsmean Phenotype S _	Lsmean Phenotype T _	Lsmean Time_Point 24	Lsmean Time_Point 72	Lsmean Phenotype*Time_Point S 24	Lsmean Phenotype*Time_Point S 72	Lsmean Phenotype*Time_Point T 24	Lsmean Phenotype*Time_Point T 72	Std Lsmean Phenotype S _	Std Lsmean Phenotype T _	Std Lsmean Time_Point 24	Std Lsmean Time_Point 72	Std Lsmean Phenotype*Time_Point S 24	Std Lsmean Phenotype*Time_Point S 72	Std Lsmean Phenotype*Time_Point T 24	Std Lsmean Phenotype*Time_Point T 72	Diff of Time_Point = (72)-(24)	Diff of Phenotype*Time_Point = (S 72)-(S 24)	t-Statistic for Diff of Time_Point = (72)-(24)	t-Statistic for Diff of Phenotype*Time_Point = (S 72)-(S 24)
24110990	LOC_Os07g41320	LOC_Os07g41320.1	COBRA-like protein precursor, putative, expressed	-1.97204	5.88658e+16	plasma membrane,vacuole,membrane,cellular process	24110990	0.198591	1.43924	0.985367	199	2.64145	1	0.369629	701.241	196.088	0.985367	1.5517	24.3446	2.31792	1	1	1	199	199	199	0.214349	1.69788e-06	0.129478	1.50686	1.27013	2.22985	0.547139	2.20355	0.810166	2.25615	0.284111	0.149038	-0.149038	1.0594	-1.0594	1.02628	-0.728209	1.09252	-1.3906	-1.68271	-1.39338	-4.93403	-3.65002
24142034	LOC_Os06g11490	LOC_Os06g11490.1	plastocyanin-like domain containing protein, putative, expressed	-1.51116	3.67416e+28	function,membrane,binding,copper ion binding,electron carrier activity,copper ion binding,electron carrier activity	24142034	0.405461	0.857001	0.995198	199	1.78366	1	0.497784	587.158	198.044	0.995198	0.307288	10.8919	0.577654	1	1	1	199	199	199	0.579972	0.00114454	0.448133	2.78596	2.7096	3.45102	2.04455	3.43685	2.13507	3.46518	1.95403	0.0584449	-0.0584449	1.07655	-1.07655	1.05487	-0.937978	1.09824	-1.21513	-1.40647	-1.30178	-3.30029	-2.92232
24104255	LOC_Os04g55600	LOC_Os04g55600.1	expressed protein	-1.15114	0	0	24104255	0	0.756343	0.998361	199	1.08905	1	0.217761	551.544	198.674	0.998361	0.000973307	53.4211	2.12435	1	1	1	199	199	199	0.975143	6.39492e-12	0.146551	2.28801	2.29211	2.76994	1.81018	2.67219	1.90383	2.86768	1.71654	-0.00455047	0.00455047	1.06608	-1.06608	0.848934	-0.858035	1.28322	-1.27412	-0.959755	-0.768367	-7.30898	-4.23069
24126947	LOC_Os03g60340	LOC_Os03g60340.1	leaf senescence related protein, putative, expressed	-1.08968	0	0	24126947	0.120674	0.699563	0.973091	199	1.16378	1	0.315772	559.569	193.645	0.973091	0.254315	14.3326	0.74847	1	1	1	199	199	199	0.614611	0.000202744	0.388003	1.78984	1.85672	2.31075	1.33581	2.21994	1.35974	2.40156	1.31188	-0.0735844	0.0735844	1.07267	-1.07267	0.872852	-1.02002	1.27249	-1.12533	-0.974943	-0.860207	-3.78585	-2.99892
24140082	LOC_Os06g30370	LOC_Os06g30370.1	osMFT1 MFT-Like1 homologous to Mother of FT and TFL1 gene; contains Pfam profile PF01161: Phosphatidylethanolamine-binding protein, expressed	-0.64656	8.28956e+15	lipid binding,nucleus,post-embryonic development,response to endogenous stimulus	24140082	0.0421146	0.4101	0.995888	199	0.655997	1	0.181834	472.05	198.182	0.995888	0.510183	10.1399	1.09676	1	1	1	199	199	199	0.475897	0.00168429	0.296248	1.94917	1.87347	2.1791	1.64354	2.16145	1.7369	2.19675	1.55019	0.149108	-0.149108	1.05478	-1.05478	0.98527	-0.687054	1.1243	-1.42251	-0.535557	-0.424553	-3.18431	-2.17274
24147788	LOC_Os12g41680	LOC_Os12g41680.1	No apical meristem protein, putative, expressed	-0.540021	9058,3700,6139,9791,9790,7165,9719,7275,3,9653,3677,6355,3677,6355	biosynthesis,transcription factor activity,nucleobase, nucleoside, nucleotide and nucleic acid metabolism,post-embryonic development,embryonic development,signal transduction,response to endogenous stimulus,development,reproduction,morphogenesis,DNA binding,regulation of transcription, DNA-dependent,DNA binding,regulation of transcription, DNA-dependent	24147788	0.0403492	0.299646	1.00314	199	0.4189	1	0.224063	374.458	199.625	1.00314	0.244774	9.07473	1.02928	1	1	1	199	199	199	0.621325	0.00292813	0.31156	3.31382	3.2733	3.52202	3.0651	3.50073	3.12692	3.54331	3.00329	0.0943994	-0.0943994	1.06432	-1.06432	0.965142	-0.776343	1.1635	-1.35229	-0.456918	-0.373814	-3.01243	-2.19288
24153967	LOC_Os05g37730	LOC_Os05g37730.1	MYB family transcription factor, putative, expressed	-0.429787	3.70091e+19	transcription factor activity,biosynthesis,nucleobase, nucleoside, nucleotide and nucleic acid metabolism,DNA binding,DNA binding	24153967	0.0116431	0.123341	0.992976	199	0.231186	1	0.236653	250.249	197.602	0.992976	2.55041	17.4555	0.587964	1	1	1	199	199	199	0.111853	4.40059e-05	0.444116	2.74458	2.84172	2.98472	2.60157	2.91283	2.57632	3.05661	2.62682	-0.264233	0.264233	1.04217	-1.04217	0.651067	-1.17953	1.43327	-0.904806	-0.383145	-0.336502	-4.17798	-3.087
24108231	LOC_Os04g48790	LOC_Os04g48790.1	rhoGAP domain containing protein, expressed	-0.426902	6.1393e+44	nucleobase, nucleoside, nucleotide and nucleic acid metabolism,enzyme regulator activity,signal transduction,intracellular,catabolism,signal transduction,intracellular,protein binding,intracellular,signal transduction,protein binding	24108231	0	0.239866	0.980356	199	0.361524	1	0.0941144	364.981	195.091	0.980356	0.00717953	19.3804	0.560252	1	1	1	199	199	199	0.93256	1.74625e-05	0.455043	2.2499	2.25693	2.43585	2.07098	2.40132	2.09849	2.47038	2.04348	-0.0205881	0.0205881	1.06967	-1.06967	0.867212	-0.908388	1.27213	-1.23095	-0.364866	-0.30283	-4.40232	-2.63515
24123249	LOC_Os03g63930	LOC_Os03g63930.1	acyl carrier protein, putative, expressed	-0.410609	6.811e+32	transport,cellular process,biosynthesis,lipid metabolism,transporter activity,plastid,cytosol,cofactor binding	24123249	0.0157151	0.180216	0.993218	199	0.293853	1	0.14827	319.48	197.65	0.993218	0.124306	7.44906	2.59909	1	1	1	199	199	199	0.724783	0.00691572	0.10851	2.49138	2.5169	2.6511	2.35718	2.57999	2.40277	2.72221	2.3116	-0.0889104	0.0889104	1.024	-1.024	0.528535	-0.706356	1.51946	-1.34164	-0.293917	-0.177225	-2.7293	-1.3848
24104444	LOC_Os04g50970	LOC_Os04g50970.1	seed specific protein Bn15D1B, putative, expressed	-0.373107	367455758150	function,component,process	24104444	0.00877936	0.134568	0.997617	199	0.181988	1	0.192932	212.56	198.526	0.997617	0.0287691	15.3588	0.985495	1	1	1	199	199	199	0.865486	0.000122224	0.322051	3.98866	3.99801	4.15252	3.83415	4.12047	3.85684	4.18456	3.81145	-0.0314062	0.0314062	1.06918	-1.06918	0.853964	-0.916776	1.2844	-1.22159	-0.318372	-0.263638	-3.91903	-2.72235
24124534	LOC_Os03g01660	LOC_Os03g01660.1	SKP1, putative, expressed	-0.356137	1.95384e+36	protein metabolism,catalytic activity,catabolism,cellular process,protein modification,intracellular,ubiquitin-dependent protein catabolism,ubiquitin-dependent protein catabolism,ubiquitin-dependent protein catabolism	24124534	0.0143511	0.0733408	0.993477	199	0.152855	1	0.238027	171.794	197.702	0.993477	2.20614	7.70831	4.40328	1	1	1	199	199	199	0.139044	0.00602153	0.0371317	3.04926	2.97558	3.13844	2.8864	3.12324	2.97529	3.15365	2.79751	0.288346	-0.288346	0.986353	-0.986353	0.867332	-0.29064	1.10537	-1.68207	-0.252043	-0.147948	-2.77638	-1.4521
24102837	LOC_Os04g50216	LOC_Os04g50216.1	SNARE associated Golgi protein, putative, expressed	-0.335838	8150	process	24102837	0.00899306	0.145885	0.997703	199	0.24183	1	0.128883	282.104	198.543	0.997703	2.66657	8.14179	1.49578	1	1	1	199	199	199	0.104058	0.00478307	0.222768	2.57045	2.67808	2.75188	2.49665	2.65776	2.48314	2.846	2.51016	-0.40833	0.40833	0.968288	-0.968288	0.254136	-1.0708	1.68244	-0.86578	-0.255228	-0.174617	-2.85338	-1.58662
24156939	LOC_Os11g16280	LOC_Os11g16280.1	F-box domain containing protein, expressed	-0.326428	3.82465e+24	catalytic activity,protein modification,component,cellular process,protein metabolism,catabolism	24156939	0.00207514	0.0773781	1.00215	199	0.199825	1	0.0952866	245.078	199.427	1.00215	1.00768	11.6412	2.59218	1	1	1	199	199	199	0.316679	0.000781297	0.108977	2.2112	2.27191	2.35608	2.12703	2.27703	2.14536	2.43513	2.1087	-0.262374	0.262374	0.989833	-0.989833	0.306644	-0.831391	1.67302	-1.14828	-0.22905	-0.131672	-3.41192	-1.47473
[truncated: 9 more columns]

## Sheet: Tol-72_vs_Tol-24_Upregulated
PACID of chk-tas	Gene Name	Transcript Name	Gene Description	Fold Change	GO ID	GO Description	PACID of Tol-72_vs_Tol-24	Variance_Lane	Variance_Scale	Chi_Sq_Div_DF	_DF_	SampleVariance	Variance_Residual	RSquare	N2LL	AIC	AICC	F_T3_Phenotype	F_T3_Time_Point	F_T3_Phenotype_Time_Point	NDF_T3_Phenotype	NDF_T3_Time_Point	NDF_T3_Phenotype_Time_Point	DDF_T3_Phenotype	DDF_T3_Time_Point	DDF_T3_Phenotype_Time_Point	PrF_T3_Phenotype	PrF_T3_Time_Point	PrF_T3_Phenotype_Time_Point	Lsmean Phenotype S _	Lsmean Phenotype T _	Lsmean Time_Point 24	Lsmean Time_Point 72	Lsmean Phenotype*Time_Point S 24	Lsmean Phenotype*Time_Point S 72	Lsmean Phenotype*Time_Point T 24	Lsmean Phenotype*Time_Point T 72	Std Lsmean Phenotype S _	Std Lsmean Phenotype T _	Std Lsmean Time_Point 24	Std Lsmean Time_Point 72	Std Lsmean Phenotype*Time_Point S 24	Std Lsmean Phenotype*Time_Point S 72	Std Lsmean Phenotype*Time_Point T 24	Std Lsmean Phenotype*Time_Point T 72	Diff of Time_Point = (72)-(24)	Diff of Phenotype*Time_Point = (S 72)-(S 24)	t-Statistic for Diff of Time_Point = (72)-(24)	t-Statistic for Diff of Phenotype*Time_Point = (S 72)-(S 24)
24116967	LOC_Os01g45750	LOC_Os01g45750.1	bile acid sodium symporter family protein, putative, expressed	0.29437	5.21595e+59	transporter activity,plastid,transport,cellular process,membrane,bile acid:sodium symporter activity,sodium ion transport,membrane,sodium ion transport,bile acid:sodium symporter activity,membrane,sodium ion transport,bile acid:sodium symporter activity,membrane	24116967	0.00803842	0.0922559	1	199	0.120802	1	0.206421	129.437	199	1	0.125024	10.9835	1.51402	1	1	1	199	199	199	0.724023	0.00109216	0.219979	4.91149	4.89576	4.7838	5.02345	4.81903	5.00395	4.74858	5.04295	0.069534	-0.069534	-1.05962	1.05962	-0.748114	0.887182	-1.37113	1.23206	0.239645	0.18492	3.31414	2.20518
24117843	LOC_Os01g70430	LOC_Os01g70430.1	oxidoreductase, short chain dehydrogenase/reductase family domain containing protein, expressed	0.365609	8.15238e+47	metabolism,catalytic activity,binding,component,oxidoreductase activity,metabolism,catalytic activity,coenzyme binding,cellular metabolism,metabolism,oxidoreductase activity	24117843	0.0198153	0.0944922	0.988736	199	0.182062	1	0.217769	213.587	196.759	0.988736	0.0154376	5.38747	4.97092	1	1	1	199	199	199	0.901244	0.0212945	0.0268948	2.87037	2.87718	2.75209	2.99546	2.8098	2.93094	2.69437	3.05998	-0.0279617	0.0279617	-0.999022	0.999022	-0.525227	0.469304	-1.47282	1.52874	0.243375	0.12114	2.32109	1.03377
24148163	LOC_Os12g05920	LOC_Os12g05920.1	ZOS12-01 - C2H2 zinc finger protein, expressed	0.37628	0	0	24148163	0.0086833	0.116844	0.996747	199	0.249342	1	0.10602	292.656	198.353	0.996747	0.0425269	4.50383	7.54394	1	1	1	199	199	199	0.83683	0.0350556	0.00657357	2.19355	2.17962	2.0912	2.28197	2.19092	2.19617	1.99148	2.36776	0.0616612	-0.0616612	-0.844524	0.844524	0.038395	0.0849275	-1.72744	1.60412	0.190768	0.00525556	2.12222	0.0475545
24118288	LOC_Os01g53140	LOC_Os01g53140.1	expressed protein	0.391402	3.67416e+20	function,membrane,biosynthesis,mitochondrion,cellular process	24118288	0.00449455	0.185606	0.991538	199	0.383827	1	0.132841	368.672	197.316	0.991538	0.783659	19.7583	0.0713263	1	1	1	199	199	199	0.377093	1.45859e-05	0.789692	1.89197	1.81889	1.6487	2.06215	1.67422	2.10972	1.62319	2.01459	0.187831	-0.187831	-1.06266	1.06266	-0.931496	1.30716	-1.19382	0.818162	0.41345	0.435497	4.44503	3.58486
24115124	LOC_Os01g65220	LOC_Os01g65220.1	XRN 5'-3' exonuclease N-terminus domain containing protein, expressed	0.426377	5.63445e+55	nucleus,nuclease activity,metabolism,nucleobase, nucleoside, nucleotide and nucleic acid metabolism,catabolism,nucleic acid binding,zinc ion binding,exonuclease activity,intracellular,nucleic acid binding,exonuclease activity,intracellular,nucleic acid binding,zinc ion binding	24115124	0.0235734	0.11572	0.995984	199	0.224674	1	0.271643	239.68	198.201	0.995984	2.5324	11.3642	0.548013	1	1	1	199	199	199	0.113118	0.0008994	0.460003	2.94249	2.84966	2.70448	3.08767	2.77249	3.1125	2.63647	3.06285	0.253294	-0.253294	-1.04559	1.04559	-0.674464	1.18105	-1.41671	0.910123	0.383194	0.340011	3.37109	2.69464
24100821	LOC_Os08g17060	LOC_Os08g17060.1	expressed protein	0.436028	367455758150	function,component,process	24100821	0.0250482	0.0866023	1.01555	199	0.28501	1	0.208004	296.146	202.094	1.01555	3.06948	6.16698	4.15458	1	1	1	199	199	199	0.0813155	0.0138422	0.0428451	2.04394	1.92704	1.83548	2.1355	1.96194	2.12595	1.70903	2.14505	0.370729	-0.370729	-0.951425	0.951425	-0.149387	0.890845	-1.75346	1.012	0.30002	0.164012	2.48334	1.21169
24135554	LOC_Os09g19952	LOC_Os09g19952.1	ribosomal protein L22, putative, expressed	0.441452	5.19895e+73	structural molecule activity,plastid,ribosome,protein biosynthesis,structural constituent of ribosome,protein biosynthesis,intracellular,ribosome,large ribosomal subunit,protein biosynthesis,structural constituent of ribosome,structural constituent of ribosome,protein biosynthesis,large ribosomal subunit,structural constituent of ribosome,intracellular,ribosome,protein biosynthesis	24135554	0.0173138	0.187807	0.999311	199	0.244685	1	0.255244	258.259	198.863	0.999311	2.91772	17.2398	0.0296845	1	1	1	199	199	199	0.089171	4.88476e-05	0.863383	6.03818	6.14309	5.8752	6.30607	5.82804	6.24832	5.92237	6.36382	-0.255491	0.255491	-1.04926	1.04926	-1.27898	0.768	-0.819541	1.33052	0.430869	0.420287	4.15208	3.52524
24118844	LOC_Os01g37750	LOC_Os01g37750.1	glutathione S-transferase, putative, expressed	0.82	9.05657e+33	catabolism,cytoplasm,metabolism,cellular process,secondary metabolism,transferase activity,protein binding,protein binding	24118844	0.0750012	0.379467	0.988934	199	0.735603	1	0.296438	469.469	196.798	0.988934	8.96346	12.9267	0.762671	1	1	1	199	199	199	0.00310361	0.000408491	0.383547	2.02163	1.70899	1.50091	2.22971	1.70282	2.34043	1.29899	2.11899	0.423954	-0.423954	-0.988299	0.988299	-0.440678	1.28859	-1.53592	0.68801	0.728804	0.637609	3.59538	2.85285
24113082	LOC_Os07g33988	LOC_Os07g33988.1	expressed protein	1.21765	0	0	24113082	0.172099	1.6799	0.969186	199	2.26468	1	0.191068	723.129	192.868	0.969186	0.837032	7.33815	2.55092	1	1	1	199	199	199	0.361354	0.00733901	0.111817	1.2882	1.10489	0.747725	1.64537	0.999384	1.57702	0.496066	1.71372	0.207827	-0.207827	-1.0177	1.0177	-0.447066	0.86272	-1.58834	1.17269	0.897641	0.577633	2.7089	1.51933
24109236	LOC_Os07g34006	LOC_Os07g34006.1	transporter family protein, putative, expressed	1.36429	6.81016e+52	transport,photosynthesis,transporter activity,response to abiotic stimulus,process,vacuole,membrane,response to biotic stimulus,cellular process,membrane,transmembrane transport,membrane	24109236	0.30279	1.66509	0.967199	199	2.43819	1	0.254075	725.662	192.473	0.967199	0.671622	7.46113	1.71987	1	1	1	199	199	199	0.413467	0.0068712	0.191221	1.28642	1.12243	0.65349	1.75536	0.8667	1.70614	0.440281	1.80458	0.156143	-0.156143	-1.04913	1.04913	-0.643118	0.955403	-1.45513	1.14285	1.10187	0.839441	2.73151	1.88935
[truncated: 9 more columns]
