# Supplementary material for: Gene Expression analysis associated with salt stress in a reciprocally crossed rice population
Source: Sci Rep. 2019 Jun 3;9:8249. doi: 10.1038/s41598-019-44757-4 (PMC6546764; doi:10.1038/s41598-019-44757-4)
Supplement: Supplementary file 10 — Supplementary File 9 [file 41598_2019_44757_MOESM10_ESM.xlsx]

## Sheet: Sen72_vs_Sen24_Downregulated
PACID of chk-tas	Gene Name	Transcript Name	Gene Description	Fold Change	GO ID	GO Description	Variance_Lane	Variance_Scale	Chi_Sq_Div_DF	_DF_	SampleVariance	Variance_Residual	RSquare	N2LL	AIC	AICC	F_T3_Phenotyoe	F_T3_Time_Point	F_T3_Phenotyoe_Time_Point	NDF_T3_Phenotyoe	NDF_T3_Time_Point	NDF_T3_Phenotyoe_Time_Point	DDF_T3_Phenotyoe	DDF_T3_Time_Point	DDF_T3_Phenotyoe_Time_Point	PrF_T3_Phenotyoe	PrF_T3_Time_Point	PrF_T3_Phenotyoe_Time_Point	Lsmean Phenotyoe S _	Lsmean Phenotyoe T _	Lsmean Time_Point 24	Lsmean Time_Point 72	Lsmean Phenotyoe*Time_Point S 24	Lsmean Phenotyoe*Time_Point S 72	Lsmean Phenotyoe*Time_Point T 24	Lsmean Phenotyoe*Time_Point T 72	Std Lsmean Phenotyoe S _	Std Lsmean Phenotyoe T _	Std Lsmean Time_Point 24	Std Lsmean Time_Point 72	Std Lsmean Phenotyoe*Time_Point S 24	Std Lsmean Phenotyoe*Time_Point S 72	Std Lsmean Phenotyoe*Time_Point T 24	Std Lsmean Phenotyoe*Time_Point T 72	Diff of Time_Point = (72)-(24)	Diff of Phenotyoe*Time_Point = (T 24)-(S 24)	Diff of Phenotyoe*Time_Point = (T 72)-(S 72)	Diff of Phenotyoe*Time_Point = (T 72)-(T 24)	t-Statistic for Diff of Time_Point = (72)-(24)
24098189	LOC_Os08g45190	LOC_Os08g45190.1	PGR5, putative, expressed	-3.15332	1.60207e+33	membrane,response to stress,thylakoid,energy pathways,plastid,function,response to abiotic stimulus,photosynthesis	0.468066	5.81362	0.987445	156	8.0847	1	0.261683	750.089	154.041	0.987445	1.7177	13.2294	5.02185	1	1	1	156	156	156	0.191915	0.000373971	0.0264411	0.956563	1.50965	2.33692	0.1293	2.53322	-0.620096	2.14061	0.878696	-0.24858	0.24858	0.992188	-0.992188	1.16864	-1.6658	0.815734	-0.318573	-2.20762	-0.392611	1.49879	-1.26191	-3.63723
24134569	LOC_Os02g51100	LOC_Os02g51100.1	arsenical pump-driving ATPase, putative, expressed	-2.7853	1.66954e+20	nucleotide binding,plastid,cell homeostasis,membrane,transport	1.25911	0.39176	1.00704	156	3.30188	1	0.71922	473.435	157.099	1.00704	6.18998	9.48168	9.4187	1	1	1	156	156	156	0.0138987	0.00245291	0.00253357	0.261647	0.67288	1.60628	-0.671753	1.6543	-1.131	1.55826	-0.212502	-0.188884	0.188884	1.04633	-1.04633	1.09044	-1.4682	1.00222	-0.624448	-2.27803	-0.0960364	0.918502	-1.77076	-3.07923
24158184	LOC_Os11g25780	LOC_Os11g25780.1	PB1 domain containing protein, expressed	-2.62337	8150551555155520	process,protein binding,protein binding,protein binding	1.06944	1.11082	0.983134	156	3.66472	1	0.637352	531.116	153.369	0.983134	0.0159508	12.9466	0.747696	1	1	1	156	156	156	0.89966	0.000429841	0.388534	1.63844	1.61275	2.84934	0.40186	2.95013	0.326759	2.74855	0.476961	0.0113177	-0.0113177	1.07821	-1.07821	1.16701	-1.14438	0.989404	-1.01204	-2.44748	-0.201583	0.150202	-2.27159	-3.59813
24138351	LOC_Os09g35880	LOC_Os09g35880.1	B-box zinc finger family protein, putative, expressed	-2.24736	5.48861e+55	binding,nucleobase, nucleoside, nucleotide and nucleic acid metabolism,biosynthesis,cell,transcription factor activity,intracellular,zinc ion binding,intracellular,zinc ion binding,zinc ion binding,intracellular,intracellular,intracellular,zinc ion binding	0.683173	1.25923	1.09658	156	3.50578	1	0.453172	562.93	171.067	1.09658	0.00833101	13.2142	0.77684	1	1	1	156	156	156	0.927392	0.000376792	0.379465	1.23582	1.25559	2.27394	0.217464	2.3595	0.112141	2.18839	0.322788	-0.0103521	0.0103521	1.07699	-1.07699	1.1666	-1.1873	0.987373	-0.966669	-2.05648	-0.171112	0.210646	-1.8656	-3.63513
24150369	LOC_Os05g28740	LOC_Os05g28740.1	universal stress protein domain containing protein, putative, expressed	-2.16257	5.7737e+19	vacuole,response to stress,function,response to stress,response to stress	0.556158	2.72007	0.993808	156	3.91961	1	0.313704	632.936	155.034	0.993808	0.186175	9.26893	3.05038	1	1	1	156	156	156	0.666715	0.00273649	0.0826864	1.96755	2.0889	2.86393	1.19252	3.04884	0.886266	2.67901	1.49878	-0.0760627	0.0760627	1.0477	-1.0477	1.27953	-1.43165	0.815883	-0.663757	-1.6714	-0.369826	0.612512	-1.18024	-3.04449
24123141	LOC_Os03g22790	LOC_Os03g22790.1	beta-amylase, putative, expressed	-2.10857	5.4886e+48	binding,carbohydrate metabolism,hydrolase activity,catalytic activity,catabolism,cellular process,biosynthesis,metabolism,beta-amylase activity,polysaccharide catabolism,polysaccharide catabolism,beta-amylase activity	0.418312	0.729557	1.09618	156	2.53113	1	0.55057	479.745	171.004	1.09618	0.00378514	22.4572	0.011669	1	1	1	156	156	156	0.951021	4.80244e-06	0.914116	1.69048	1.70075	2.74089	0.650339	2.74477	0.636193	2.73701	0.664485	-0.00530416	0.00530416	1.08008	-1.08008	1.08409	-1.0947	1.07607	-1.06547	-2.09055	-0.00775939	0.0282922	-2.07252	-4.7389
24095067	LOC_Os10g21290	LOC_Os10g21290.1	apocytochrome f precursor, putative, expressed	-2.00137	9.53696e+71	plastid,thylakoid,energy pathways,photosynthesis,membrane,function,iron ion binding,electron carrier activity,heme binding,photosynthesis,integral to thylakoid membrane,iron ion binding,electron carrier activity,photosynthesis,heme binding,integral to thylakoid membrane	0.143999	2.57153	0.988705	156	3.32031	1	0.252989	612.303	154.238	0.988705	0.439121	17.8416	3.21254	1	1	1	156	156	156	0.508525	4.06781e-05	0.0750141	2.82949	2.65296	3.50317	1.97928	3.83017	1.8288	3.17616	2.12975	0.120463	-0.120463	1.03989	-1.03989	1.48618	-1.24526	0.593604	-0.834531	-1.52389	-0.654007	0.300946	-1.04642	-4.22394
24150455	LOC_Os05g01950	LOC_Os05g01950.1	expressed protein	-1.99514	1.6021e+20	membrane,plastid,thylakoid,process,function	0	3.77525	0.997163	156	4.52452	1	0.12629	675.074	155.557	0.997163	0.673139	19.6836	2.57301	1	1	1	156	156	156	0.413211	1.71825e-05	0.110723	1.28525	1.55624	2.15342	0.688071	2.28283	0.287682	2.02401	1.08846	-0.188627	0.188627	1.02001	-1.02001	1.20017	-1.57742	0.839852	-0.462598	-1.46535	-0.258814	0.800778	-0.935552	-4.43663
24151033	LOC_Os05g51450	LOC_Os05g51450.1	OsClp8 - Putative Clp protease homologue, expressed	-1.96327	9.53617e+33	plastid,hydrolase activity,protein metabolism,thylakoid,serine-type endopeptidase activity,proteolysis and peptidolysis,serine-type endopeptidase activity,proteolysis and peptidolysis	0.623716	0.78681	1.01704	156	2.28298	1	0.508767	487.192	158.658	1.01704	0.413016	11.6227	0.849944	1	1	1	156	156	156	0.521386	0.000829317	0.357992	1.41344	1.30169	2.25905	0.456087	2.39508	0.431807	2.12302	0.480367	0.0666453	-0.0666453	1.07524	-1.07524	1.23749	-1.1042	0.912985	-1.04628	-1.80296	-0.272063	0.0485601	-1.64265	-3.40921
24142784	LOC_Os06g50230	LOC_Os06g50230.1	expressed protein	-1.8472	0	0	0.44393	1.04197	1.00089	156	2.51297	1	0.485204	520.483	156.139	1.00089	0.165834	14.3331	0.175148	1	1	1	156	156	156	0.6844	0.000218042	0.676152	1.26584	1.34714	2.18832	0.424665	2.18944	0.342245	2.18719	0.507085	-0.0496974	0.0496974	1.07817	-1.07817	1.07955	-1.17894	1.0768	-0.977402	-1.76365	-0.00225193	0.16484	-1.68011	-3.78591
24130840	LOC_Os02g51080	LOC_Os02g51080.1	FAD binding domain containing protein, expressed	-1.83512	1.6021e+50	membrane,thylakoid,protein binding,plastid,metabolism,biosynthesis,catalytic activity,cellular process,FAD binding,tRNA processing,monooxygenase activity,oxidation reduction	0.255418	2.80846	0.993162	156	3.46921	1	0.221563	627.955	154.933	0.993162	0.260794	9.12128	3.91658	1	1	1	156	156	156	0.610297	0.0029529	0.0495723	2.79786	2.93979	3.51136	2.22629	3.71541	1.8803	3.3073	2.57229	-0.112016	0.112016	1.01415	-1.01415	1.33622	-1.56026	0.69207	-0.468039	-1.28506	-0.408115	0.691993	-0.735008	-3.02014
24103205	LOC_Os04g37619	LOC_Os04g37619.1	zeaxanthin epoxidase, chloroplast precursor, putative, expressed	-1.8126	6.62938e+52	lipid metabolism,catalytic activity,response to stress,response to abiotic stimulus,metabolism,signal transduction,biosynthesis,cellular process,plastid,protein binding,monooxygenase activity,oxidation reduction,protein binding	0.380309	1.85986	0.989799	156	2.9764	1	0.351016	580.527	154.409	0.989799	0.393998	13.1012	0.401694	1	1	1	156	156	156	0.531123	0.000398312	0.527144	1.75869	1.60794	2.5135	0.853128	2.66499	0.852396	2.36201	0.853861	0.0974002	-0.0974002	1.07272	-1.07272	1.26847	-1.07367	0.876975	-1.07178	-1.66037	-0.30298	0.00146527	-1.50815	-3.61956
24148779	LOC_Os12g38210	LOC_Os12g38210.1	spotted leaf 11, putative, expressed	-1.80248	5.10256e+63	receptor binding,nucleus,cytosol,protein modification,response to stress,response to biotic stimulus,cytoplasm,catalytic activity,protein binding,ubiquitin-protein ligase activity,protein ubiquitination,ubiquitin ligase complex,ubiquitin ligase complex,ubiquitin-protein ligase activity,protein ubiquitination,protein binding	0.482014	1.07276	1.0168	156	1.78725	1	0.403684	491.108	158.621	1.0168	1.24906	6.46145	12.7141	1	1	1	156	156	156	0.26545	0.0119989	0.000482094	3.74301	3.93597	4.43292	3.24606	4.64425	2.84177	4.22159	3.65034	-0.159917	0.159917	0.983643	-0.983643	1.33393	-1.65377	0.633354	-0.31352	-1.18687	-0.42266	0.808572	-0.57125	-2.54194
24152703	LOC_Os05g01530	LOC_Os05g01530.1	expressed protein	-1.77775	9536	plastid	0.0838578	2.08135	1.01227	156	3.34849	1	0.303259	595.977	157.914	1.01227	1.49933	35.0673	0.133823	1	1	1	156	156	156	0.222621	1.96127e-08	0.714997	1.69397	1.38135	2.47324	0.602085	2.58285	0.805099	2.36362	0.399071	0.177854	-0.177854	1.0645	-1.0645	1.18922	-0.833507	0.939777	-1.29549	-1.87115	-0.219229	-0.406028	-1.96455	-5.92176
24157067	LOC_Os11g39020	LOC_Os11g39020.1	ABC transporter, ATP-binding protein, putative, expressed	-1.56836	5.21568e+29	transporter activity,transport,response to biotic stimulus,ATP binding,ATPase activity,ATP binding,ATPase activity	0.114864	2.56006	0.994505	156	2.97575	1	0.163942	610.774	155.143	0.994505	0.733688	8.54944	4.60082	1	1	1	156	156	156	0.393004	0.00397133	0.0335047	2.83787	3.06429	3.45177	2.45039	3.62205	2.05369	3.28149	2.84709	-0.217153	0.217153	0.960404	-0.960404	1.28704	-1.72134	0.633772	-0.199465	-1.00138	-0.340568	0.793403	-0.434393	-2.92394
24140708	LOC_Os06g09900	LOC_Os06g09900.1	expressed protein	-1.5272	815036745575	process,function,component	0.154236	1.27137	0.996837	156	1.81392	1	0.304147	510.416	155.507	0.996837	0.131279	15.024	2.65186	1	1	1	156	156	156	0.7176	0.000156002	0.105447	2.73822	2.8072	3.38129	2.16413	3.50182	1.97462	3.26076	2.35364	-0.059842	0.059842	1.05587	-1.05587	1.26498	-1.38467	0.846754	-0.72707	-1.21716	-0.241058	0.379024	-0.907115	-3.87608
24150401	LOC_Os05g01520	LOC_Os05g01520.1	ECT protein, putative, expressed	-1.47292	582981503674	cytosol,process,function	0.0539975	0.529723	1.10764	156	1.5606	1	0.306358	459.095	172.792	1.10764	0.602355	33.4019	1.40306	1	1	1	156	156	156	0.438856	3.95565e-08	0.238013	1.11302	0.986229	1.68933	0.409919	1.84948	0.37656	1.52918	0.443277	0.105723	-0.105723	1.06683	-1.06683	1.33391	-1.12246	0.799755	-1.0112	-1.27941	-0.320296	0.066717	-1.0859	-5.77944
24128766	LOC_Os02g39360	LOC_Os02g39360.1	B-box zinc finger family protein, putative, expressed	-1.4359	6.13937e+55	nucleobase, nucleoside, nucleotide and nucleic acid metabolism,DNA binding,nucleus,protein binding,response to abiotic stimulus,binding,post-embryonic development,response to stress,transcription factor activity,biosynthesis,zinc ion binding,intracellular,intracellular,zinc ion binding	0.0881537	1.69854	1.00955	156	2.36125	1	0.247954	556.15	157.49	1.00955	0.0551383	21.1358	0.174157	1	1	1	156	156	156	0.81466	8.786e-06	0.677017	2.22734	2.27937	2.92507	1.58164	2.94529	1.50939	2.90485	1.6539	-0.0417379	0.0417379	1.07762	-1.07762	1.11006	-1.19353	1.04518	-0.9617	-1.34343	-0.0404418	0.144508	-1.25095	-4.59737
24122291	LOC_Os03g37130	LOC_Os03g37130.1	ATPAP18/PAP18, putative, expressed	-1.41247	8.15217e+26	metabolism,hydrolase activity,process,cellular process,hydrolase activity,hydrolase activity	0.354164	0.152804	1.40856	156	1.35504	1	0.462647	364.828	219.736	1.40856	0.987435	12.3319	0.413698	1	1	1	156	156	156	0.321909	0.00058254	0.521043	1.64919	1.74589	2.37248	1.0226	2.35543	0.942955	2.38953	1.10224	-0.0771187	0.0771187	1.0766	-1.0766	1.04939	-1.20363	1.1038	-0.94956	-1.34988	0.0341069	0.159283	-1.2873	-3.51167
24140286	LOC_Os06g35520	LOC_Os06g35520.1	peroxidase precursor, putative, expressed	-1.40914	5.57638e+63	extracellular,catalytic activity,cell wall,protein binding,response to stress,metabolism,cytosol,peroxidase activity,heme binding,response to oxidative stress,oxidation reduction,peroxidase activity,response to oxidative stress,heme binding,oxidation reduction	0.15734	0.98041	1.05111	156	1.88088	1	0.409882	482.985	163.973	1.05111	1.67821	27.3597	1.11416	1	1	1	156	156	156	0.197076	5.36193e-07	0.292812	2.86326	2.64327	3.54746	1.95908	3.56783	2.1587	3.52709	1.75946	0.147568	-0.147568	1.06548	-1.06548	1.09281	-0.797675	1.03815	-1.33329	-1.58838	-0.0407426	-0.399237	-1.76763	-5.23065
24125292	LOC_Os03g03360	LOC_Os03g03360.1	ribosomal protein L5, putative, expressed	-1.38266	9.53658e+88	plastid,cytosol,ribosome,structural molecule activity,protein biosynthesis,membrane,structural constituent of ribosome,protein biosynthesis,intracellular,ribosome,structural constituent of ribosome,intracellular,ribosome,protein biosynthesis,structural constituent of ribosome,intracellular,ribosome,protein biosynthesis,structural constituent of ribosome,intracellular,ribosome,protein biosynthesis	0	2.05596	0.996636	156	2.7172	1	0.134072	593.684	155.475	0.996636	0.0151515	22.8793	0.364563	1	1	1	156	156	156	0.902193	3.96464e-06	0.54686	1.0968	1.0652	1.69485	0.467155	1.78813	0.405465	1.60156	0.528844	0.0276404	-0.0276404	1.07408	-1.07408	1.2373	-1.18202	0.910858	-0.966138	-1.22769	-0.186566	0.123379	-1.07272	-4.78323
24127651	LOC_Os03g04130	LOC_Os03g04130.1	AMP-binding domain containing protein, expressed	-1.34297	5.77717e+26	peroxisome,nucleotide binding,metabolism,catalytic activity,metabolism,catalytic activity,metabolism	0.174467	0.976658	1.04199	156	1.76405	1	0.296371	500.846	162.55	1.04199	0.116958	15.163	0.219527	1	1	1	156	156	156	0.732818	0.000145877	0.640055	1.52878	1.59148	2.18867	0.931592	2.20027	0.857298	2.17707	1.00588	-0.0537186	0.0537186	1.07711	-1.07711	1.09699	-1.20443	1.05723	-0.949797	-1.25708	-0.0231985	0.148587	-1.17119	-3.89397
24129603	LOC_Os02g43350	LOC_Os02g43350.1	OsFtsH7 FtsH protease, homologue of AtFtsH7, expressed	-1.27873	1.9539e+79	protein metabolism,plastid,hydrolase activity,catabolism,nucleobase, nucleoside, nucleotide and nucleic acid metabolism,metabolism,ATP binding,metalloendopeptidase activity,proteolysis and peptidolysis,zinc ion binding,integral to membrane,metalloendopeptidase activity,ATP binding,zinc ion binding,integral to membrane,ATP binding,metalloendopeptidase activity,ATP binding,proteolysis and peptidoly…	0.0192705	0.904086	1.00781	156	1.25872	1	0.179607	467.593	157.219	1.00781	2.06502	16.6716	8.71231	1	1	1	156	156	156	0.152715	7.08018e-05	0.003649	1.82956	2.072	2.34115	1.5604	2.46892	1.19019	2.21339	1.93061	-0.2868	0.2868	0.923612	-0.923612	1.2259	-1.7995	0.62132	-0.0477205	-0.780754	-0.255535	0.740414	-0.282779	-4.08309
24117165	LOC_Os01g54930	LOC_Os01g54930.1	one zinc finger protein, putative, expressed	-1.27202	5575613990588150	component,nucleobase, nucleoside, nucleotide and nucleic acid metabolism,biosynthesis,process	0.242284	0.59519	1.08062	156	1.28248	1	0.393168	428.996	168.576	1.08062	1.61673	13.2198	0.0658963	1	1	1	156	156	156	0.205441	0.000375743	0.797746	2.35083	2.17321	2.8801	1.64394	2.98684	1.71482	2.77336	1.57306	0.15358	-0.15358	1.06885	-1.06885	1.25343	-0.946276	0.884264	-1.19142	-1.23616	-0.213479	-0.14176	-1.2003	-3.63591
24103910	LOC_Os04g38750	LOC_Os04g38750.1	plastid-specific 30S ribosomal protein 3, chloroplast precursor, putative, expressed	-1.24339	9.57916e+60	thylakoid,membrane,structural molecule activity,plastid,protein biosynthesis,structural constituent of ribosome,protein biosynthesis,intracellular,ribosome,plastid,structural constituent of ribosome,intracellular,ribosome,protein biosynthesis,plastid	0.0952707	1.51368	0.995042	156	1.79912	1	0.170851	532.661	155.226	0.995042	1.36124	5.43982	7.93999	1	1	1	156	156	156	0.245102	0.0209607	0.00546168	2.73559	2.97518	3.18776	2.52301	3.35729	2.1139	3.01824	2.93211	-0.304446	0.304446	0.844723	-0.844723	1.27556	-1.88445	0.41389	0.195002	-0.664758	-0.339045	0.818215	-0.0861273	-2.33234
24135523	LOC_Os09g14600	LOC_Os09g14600.1	peroxisomal membrane protein-related, putative, expressed	-1.24226	3.67495e+21	function,plastid,process,membrane,integral to membrane	0	1.97242	0.985263	156	2.48999	1	0.185484	572.893	153.701	0.985263	1.82518	31.6525	0.180738	1	1	1	156	156	156	0.178654	8.32917e-08	0.671326	2.10274	1.78005	2.61329	1.26949	2.72387	1.4816	2.50272	1.05737	0.25175	-0.25175	1.04838	-1.04838	1.22091	-0.717411	0.875853	-1.37935	-1.34381	-0.221146	-0.424235	-1.44535	-5.62605
24115838	LOC_Os01g13730	LOC_Os01g13730.1	WD domain, G-beta repeat domain containing protein, expressed	-1.20878	5.62282e+22	intracellular,process,nucleotide binding,protein binding,plasma membrane,protein binding	0.19884	0.600362	1.11753	156	1.20237	1	0.303986	433.415	174.334	1.11753	0.757028	11.1429	1.32751	1	1	1	156	156	156	0.385597	0.00105489	0.251012	2.22231	2.34351	2.80706	1.75876	2.8267	1.61792	2.78741	1.89961	-0.123103	0.123103	1.0648	-1.0648	1.10471	-1.35092	1.02489	-0.778678	-1.04829	-0.0392947	0.281685	-0.887803	-3.33809
24152502	LOC_Os05g11260	LOC_Os05g11260.2	expressed protein	-1.13878	0	0	0.075236	1.11513	1.00123	156	1.52245	1	0.215633	496.662	156.191	1.00123	0.0949639	16.5428	0.316144	1	1	1	156	156	156	0.75837	7.52806e-05	0.574741	2.08891	2.03226	2.57829	1.54287	2.65829	1.51952	2.49829	1.56623	0.0588083	-0.0588083	1.07496	-1.07496	1.24107	-1.12345	0.908848	-1.02646	-1.03542	-0.16	0.0467089	-0.932069	-4.06729
24115835	LOC_Os01g67480	LOC_Os01g67480.1	helix-loop-helix DNA-binding domain containing protein, expressed	-1.10794	9.05861e+28	biosynthesis,nucleobase, nucleoside, nucleotide and nucleic acid metabolism,cytosol,DNA binding,transcription factor activity,regulation of transcription, DNA-dependent,transcription regulator activity	0.118122	0.858642	1.00864	156	1.11308	1	0.241094	447.018	157.349	1.00864	0.389946	8.88161	4.17906	1	1	1	156	156	156	0.53324	0.00334236	0.0426079	4.00143	4.09719	4.44654	3.65208	4.5554	3.44746	4.33768	3.8567	-0.12311	0.12311	1.02138	-1.02138	1.3013	-1.54752	0.74147	-0.49525	-0.794459	-0.217724	0.40924	-0.480977	-2.9802
24114704	LOC_Os01g48770	LOC_Os01g48770.2	60S ribosomal protein L37a, putative, expressed	-1.09952	6.41258e+67	protein biosynthesis,ribosome,cellular process,cytosol,structural molecule activity,structural constituent of ribosome,protein biosynthesis,intracellular,ribosome,structural constituent of ribosome,intracellular,ribosome,protein biosynthesis,structural constituent of ribosome,intracellular,ribosome,protein biosynthesis	0.118454	0.439256	1.0349	156	0.755122	1	0.383892	354.539	161.444	1.0349	0.726766	15.0575	1.88538	1	1	1	156	156	156	0.39524	0.000153499	0.171694	3.7728	3.86804	4.29348	3.34736	4.32256	3.22303	4.2644	3.47169	-0.107263	0.107263	1.06549	-1.06549	1.13099	-1.34551	0.999986	-0.785459	-0.946115	-0.0581625	0.248655	-0.792706	-3.8804
24155245	LOC_Os11g43820	LOC_Os11g43820.1	myristoyl-acyl carrier protein thioesterase, chloroplast precursor, putative, expressed	-0.914078	9.05868e+60	biosynthesis,transport,hydrolase activity,transferase activity,metabolism,cellular process,lipid metabolism,plastid,transporter activity,thiolester hydrolase activity,fatty acid biosynthesis,thiolester hydrolase activity,fatty acid biosynthesis,thiolester hydrolase activity	0	0.915023	1.03047	156	1.24282	1	0.140868	465.836	160.754	1.03047	0.113055	26.4294	0.14168	1	1	1	156	156	156	0.737144	8.0828e-07	0.707128	2.23199	2.17629	2.63	1.77828	2.68903	1.77495	2.57096	1.78161	0.0703682	-0.0703682	1.07591	-1.07591	1.22505	-1.08431	0.926765	-1.0675	-0.851717	-0.118065	0.00665475	-0.789357	-5.14095
24122130	LOC_Os03g26910	LOC_Os03g26910.1	uncharacterized glycosyl hydrolase Rv2006/MT2062, putative, expressed	-0.911474	9.98738e+44	cellular process,catalytic activity,biosynthesis,component,hydrolase activity,metabolism,carbohydrate metabolism,catalytic activity,trehalose biosynthesis,catalytic activity,trehalose biosynthesis	0.0223556	0.733603	1.03174	156	1.12117	1	0.244763	434.335	160.951	1.03174	2.33434	31.0711	0.280566	1	1	1	156	156	156	0.128574	1.06866e-07	0.597083	2.55126	2.32357	2.93262	1.94221	3.007	2.09553	2.85824	1.78889	0.241522	-0.241522	1.05055	-1.05055	1.20834	-0.725299	0.892763	-1.37581	-0.990413	-0.148757	-0.306634	-1.06935	-5.57415
[truncated: 16 more columns]

## Sheet: Sen-72_vs_Sen-24_Upregulated
PACID of chk-tas	Gene Name	Transcript Name	Gene Description	Fold Change	GO ID	GO Description	Variance_Lane	Variance_Scale	Chi_Sq_Div_DF	_DF_	SampleVariance	Variance_Residual	RSquare	N2LL	AIC	AICC	F_T3_Phenotyoe	F_T3_Time_Point	F_T3_Phenotyoe_Time_Point	NDF_T3_Phenotyoe	NDF_T3_Time_Point	NDF_T3_Phenotyoe_Time_Point	DDF_T3_Phenotyoe	DDF_T3_Time_Point	DDF_T3_Phenotyoe_Time_Point	PrF_T3_Phenotyoe	PrF_T3_Time_Point	PrF_T3_Phenotyoe_Time_Point	Lsmean Phenotyoe S _	Lsmean Phenotyoe T _	Lsmean Time_Point 24	Lsmean Time_Point 72	Lsmean Phenotyoe*Time_Point S 24	Lsmean Phenotyoe*Time_Point S 72	Lsmean Phenotyoe*Time_Point T 24	Lsmean Phenotyoe*Time_Point T 72	Std Lsmean Phenotyoe S _	Std Lsmean Phenotyoe T _	Std Lsmean Time_Point 24	Std Lsmean Time_Point 72	Std Lsmean Phenotyoe*Time_Point S 24	Std Lsmean Phenotyoe*Time_Point S 72	Std Lsmean Phenotyoe*Time_Point T 24	Std Lsmean Phenotyoe*Time_Point T 72	Diff of Time_Point = (72)-(24)	Diff of Phenotyoe*Time_Point = (T 24)-(S 24)	Diff of Phenotyoe*Time_Point = (T 72)-(S 72)	Diff of Phenotyoe*Time_Point = (T 72)-(T 24)	t-Statistic for Diff of Time_Point = (72)-(24)
24145914	LOC_Os12g09580	LOC_Os12g09580.1	leafbladeless1, putative, expressed	1.00034	6.13958e+24	nucleobase, nucleoside, nucleotide and nucleic acid metabolism,cytosol,response to biotic stimulus,response to stress,post-embryonic development,regulation of gene expression, epigenetic	0.00959731	0.975316	0.961891	156	1.20885	1	0.128223	476.336	150.055	0.961891	3.63727	12.0108	4.30335	1	1	1	156	156	156	0.0583375	0.000683314	0.0396801	1.95387	1.623	1.46821	2.10866	1.4537	2.45403	1.48272	1.76328	0.459082	-0.459082	-0.888637	0.888637	-0.928906	1.84707	-0.848368	-0.0697954	0.640449	0.0290222	-0.690751	0.280562	3.46566
24113832	LOC_Os01g13080	LOC_Os01g13080.1	60S acidic ribosomal protein, putative, expressed	1.40281	5.19856e+51	structural molecule activity,nucleus,ribosome,cytosol,protein biosynthesis,structural constituent of ribosome,translational elongation,intracellular,ribosome,structural constituent of ribosome,intracellular,ribosome,translational elongation	0.241111	0.833384	0.982139	156	1.3065	1	0.397743	446.133	153.214	0.982139	0.315925	13.3147	0.941014	1	1	1	156	156	156	0.574874	0.000358625	0.333519	3.72341	3.63784	3.05307	4.30818	3.02201	4.42481	3.08412	4.19155	0.0731376	-0.0731376	-1.0727	1.0727	-1.12579	1.27207	-1.01962	0.873342	1.25512	0.0621153	-0.233264	1.10743	3.64894
24115423	LOC_Os01g61830	LOC_Os01g61830.1	zinc finger C-x8-C-x5-C-x3-H type family protein, expressed	1.60641	3676815054885580	nucleic acid binding,process,binding,component	0.425692	0.488891	0.975045	156	1.31717	1	0.641804	376.501	152.107	0.975045	0.0637931	14.991	0.0445265	1	1	1	156	156	156	0.800931	0.000158512	0.833152	3.69484	3.66482	2.86408	4.49558	2.89164	4.49805	2.83653	4.49311	0.0198739	-0.0198739	-1.07986	1.07986	-1.04338	1.08313	-1.11633	1.07659	1.63149	-0.0551121	-0.00494073	1.65658	3.87182
24149375	LOC_Os12g39980	LOC_Os12g39980.1	kinesin motor domain containing protein, putative, expressed	1.83518	3.77482e+38	motor activity,metabolism,nucleotide binding,cellular process,microtubule motor activity,ATP binding,microtubule-based movement,microtubule motor activity,ATP binding,microtubule-based movement	0.477838	1.31515	0.960442	156	2.49724	1	0.49597	524.603	149.829	0.960442	5.81836	17.3783	0.55846	1	1	1	156	156	156	0.0170205	5.06291e-05	0.456006	2.39883	2.87105	1.64421	3.62568	1.48125	3.31642	1.80717	3.93494	-0.24997	0.24997	-1.0489	1.0489	-1.22142	0.721484	-0.87637	1.37631	1.98147	0.32592	0.618516	2.12777	4.16872
24110680	LOC_Os07g09470	LOC_Os07g09470.1	ATPase, putative, expressed	3.07723	5.62317e+31	cell,hydrolase activity,catabolism,nucleobase, nucleoside, nucleotide and nucleic acid metabolism,nucleotide binding,metabolism,ATP binding,ATP binding	1.68026	2.08727	0.926285	156	5.64107	1	0.63231	612.365	144.5	0.926285	0.386742	15.2153	0.734334	1	1	1	156	156	156	0.534925	0.000142243	0.392796	2.13855	2.29689	0.570008	3.86543	0.599932	3.67716	0.540084	4.0537	-0.0517646	0.0517646	-1.07731	1.07731	-1.05774	0.954215	-1.09687	1.2004	3.29542	-0.0598478	0.376537	3.51361	3.90068
24131806	LOC_Os02g33220	LOC_Os02g33220.1	diap1 protein, putative, expressed	3.18604	0	0	1.68733	2.58919	0.986505	156	7.51168	1	0.620875	649.369	153.895	0.986505	0.0581071	19.2832	4.14299	1	1	1	156	156	156	0.80983	2.07007e-05	0.0434998	2.58402	2.51656	0.672476	4.4281	0.990996	4.17704	0.353957	4.67917	0.0192501	-0.0192501	-1.07177	1.07177	-0.88997	0.92847	-1.25356	1.21506	3.75563	-0.637039	0.502129	4.32521	4.39126
24154284	LOC_Os05g09060	LOC_Os05g09060.1	collagen alpha-2, putative, expressed	3.30389	0	0	1.95446	2.02022	0.956888	156	6.26399	1	0.649722	616.585	149.274	0.956888	0.294723	15.7996	1.33243	1	1	1	156	156	156	0.587985	0.000107401	0.250138	2.31297	2.17616	0.447173	4.04196	0.661025	3.96492	0.233322	4.119	0.0409882	-0.0409882	-1.077	1.077	-0.948857	1.03083	-1.20514	1.12316	3.59478	-0.427703	0.154083	3.88568	3.97487
24131452	LOC_Os02g50630	LOC_Os02g50630.1	E2F family transcription factor protein, putative, expressed	3.3306	6.25937e+51	DNA metabolism,transcription factor activity,cell cycle,biosynthesis,nucleobase, nucleoside, nucleotide and nucleic acid metabolism,nucleus,DNA binding,transcription factor activity,regulation of transcription, DNA-dependent,transcription factor complex,transcription factor activity,transcription factor complex,regulation of transcription, DNA-dependent	1.86386	2.77832	0.997528	156	6.43318	1	0.592991	638.283	155.614	0.997528	2.478	15.0386	0.214404	1	1	1	156	156	156	0.117475	0.000154905	0.643983	4.48157	4.91473	2.96914	6.42716	2.81627	6.14687	3.12201	6.70744	-0.134189	0.134189	-1.07127	1.07127	-1.16599	0.897611	-0.976554	1.24493	3.45802	0.305743	0.560566	3.58543	3.87797
24115295	LOC_Os01g48470	LOC_Os01g48470.1	RUNX1 protein, putative, expressed	3.88932	3677635536776360	DNA binding,regulation of transcription, DNA-dependent,DNA binding,regulation of transcription, DNA-dependent	2.24153	2.91192	0.978351	156	8.70883	1	0.685258	649.619	152.623	0.978351	0.0564991	20.4332	3.10695	1	1	1	156	156	156	0.812429	1.21429e-05	0.0799173	4.05025	3.98247	1.82042	6.21231	2.10559	5.99491	1.53524	6.42971	0.0165934	-0.0165934	-1.07531	1.07531	-0.935669	0.968856	-1.21496	1.18177	4.39189	-0.570344	0.434799	4.89446	4.52031
[truncated: 16 more columns]

## Sheet: Tol-72_vs_Tol-24_Downregulated
PACID of chk-tas	Gene Name	Transcript Name	Fold Change	Gene Description	GO ID	GO Description	PACID of Tol-72_vs_Tol-24	Variance_Lane	Variance_Scale	Chi_Sq_Div_DF	_DF_	SampleVariance	Variance_Residual	RSquare	N2LL	AIC	AICC	F_T3_Phenotyoe	F_T3_Time_Point	F_T3_Phenotyoe_Time_Point	NDF_T3_Phenotyoe	NDF_T3_Time_Point	NDF_T3_Phenotyoe_Time_Point	DDF_T3_Phenotyoe	DDF_T3_Time_Point	DDF_T3_Phenotyoe_Time_Point	PrF_T3_Phenotyoe	PrF_T3_Time_Point	PrF_T3_Phenotyoe_Time_Point	Lsmean Phenotyoe S _	Lsmean Phenotyoe T _	Lsmean Time_Point 24	Lsmean Time_Point 72	Lsmean Phenotyoe*Time_Point S 24	Lsmean Phenotyoe*Time_Point S 72	Lsmean Phenotyoe*Time_Point T 24	Lsmean Phenotyoe*Time_Point T 72	Std Lsmean Phenotyoe S _	Std Lsmean Phenotyoe T _	Std Lsmean Time_Point 24	Std Lsmean Time_Point 72	Std Lsmean Phenotyoe*Time_Point S 24	Std Lsmean Phenotyoe*Time_Point S 72	Std Lsmean Phenotyoe*Time_Point T 24	Std Lsmean Phenotyoe*Time_Point T 72	Diff of Time_Point = (72)-(24)	Diff of Phenotyoe*Time_Point = (S 72)-(S 24)	Diff of Phenotyoe*Time_Point = (T 24)-(S 24)	Diff of Phenotyoe*Time_Point = (T 72)-(S 72)
24103969	LOC_Os04g34630	LOC_Os04g34630.1	-2.718	peroxidase precursor, putative, expressed	3.82482e+55	catalytic activity,metabolism,binding,response to stress,cell,peroxidase activity,heme binding,response to oxidative stress,oxidation reduction,peroxidase activity,response to oxidative stress,heme binding,oxidation reduction	24103969	1.4037	0.811824	1.07158	156	3.70284	1	0.710181	494.448	167.167	1.07158	0.861163	9.74917	4.6304	1	1	1	156	156	156	0.354847	0.00213866	0.0329487	2.26819	2.11504	3.37305	1.01017	3.27207	1.26431	3.47404	0.756036	0.0693429	-0.0693429	1.06987	-1.06987	0.978419	-0.839734	1.16132	-1.30001	-2.36288	-2.00776	0.201975	-0.508272
24139294	LOC_Os06g20080	LOC_Os06g20080.1	-2.5232	expressed protein	0	0	24139294	1.00214	0.578958	1.08218	156	3.01174	1	0.670403	474.223	168.82	1.08218	4.81881	10.5202	6.96495	1	1	1	156	156	156	0.0296283	0.00144435	0.00915558	1.58086	1.23218	2.45852	0.354515	2.42326	0.738449	2.49378	-0.0294191	0.174359	-0.174359	1.05213	-1.05213	1.01687	-0.668148	1.08739	-1.43611	-2.10401	-1.68481	0.0705147	-0.767869
24137358	LOC_Os09g33790	LOC_Os09g33790.1	-2.28474	snRK1-interacting protein 1, putative, expressed	367481509536	function,process,plastid	24137358	0.664882	0.322143	1.1852	156	2.59906	1	0.628937	446.567	184.891	1.1852	1.91099	11.9667	8.75129	1	1	1	156	156	156	0.168829	0.000698482	0.00357591	1.06493	0.867287	1.897	0.0352146	1.78435	0.345514	2.00966	-0.275085	0.112132	-0.112132	1.05627	-1.05627	0.928443	-0.704179	1.1841	-1.40836	-1.86179	-1.43884	0.225308	-0.620598
24139070	LOC_Os09g33559	LOC_Os09g33559.1	-2.26776	proline-rich family protein, putative, expressed	0	0	24139070	0.826706	1.05883	1.00422	156	2.83516	1	0.560877	520.075	156.658	1.00422	1.44908	9.09155	5.46605	1	1	1	156	156	156	0.230499	0.00299855	0.0206591	1.73527	1.50537	2.53095	0.709697	2.42264	1.0479	2.63925	0.371493	0.132681	-0.132681	1.05109	-1.05109	0.926081	-0.660718	1.1761	-1.44146	-1.82125	-1.37474	0.216608	-0.676408
24101120	LOC_Os08g23150	LOC_Os08g23150.1	-2.25134	indole-3-glycerol phosphate synthase, chloroplast precursor, putative, expressed	9.98795e+35	cellular process,plastid,biosynthesis,cytosol,binding,catalytic activity,metabolism,indole-3-glycerol-phosphate synthase activity,indole-3-glycerol-phosphate synthase activity	24101120	0.649029	1.61937	0.990508	156	3.14104	1	0.414251	574.972	154.519	0.990508	1.0303	8.9794	5.82253	1	1	1	156	156	156	0.31166	0.00317743	0.0169817	1.38622	1.14855	2.11055	0.424215	1.94689	0.825549	2.27422	0.0228814	0.145497	-0.145497	1.03235	-1.03235	0.831962	-0.540968	1.23273	-1.52373	-1.68634	-1.12134	0.327329	-0.802668
24116096	LOC_Os01g10610	LOC_Os01g10610.1	-2.24673	BES1/BZR1 homolog protein, putative, expressed	9058613981505580	biosynthesis,nucleobase, nucleoside, nucleotide and nucleic acid metabolism,process,component	24116096	1.04284	0.352985	1.26765	156	2.48454	1	0.654578	404.952	197.754	1.26765	5.26254	10.3021	3.051	1	1	1	156	156	156	0.0231234	0.00161338	0.0826557	2.74624	2.48834	3.64247	1.59211	3.67324	1.81925	3.6117	1.36497	0.134397	-0.134397	1.06847	-1.06847	1.10053	-0.831738	1.0364	-1.3052	-2.05036	-1.85399	-0.0615313	-0.454277
24112227	LOC_Os07g19190	LOC_Os07g19190.1	-2.24026	ribosomal protein L24, putative, expressed	5.84064e+47	ribosome,protein biosynthesis,cytosol,nucleolus,cellular process,structural molecule activity,structural constituent of ribosome,ribosome,protein biosynthesis,structural constituent of ribosome,ribosome,protein biosynthesis	24112227	0.853559	0.313306	1.13374	156	2.59125	1	0.66191	440.384	176.863	1.13374	2.91112	9.8245	6.69635	1	1	1	156	156	156	0.0899605	0.00205785	0.010573	1.14689	0.907202	1.96541	0.0886795	1.90349	0.390288	2.02733	-0.212929	0.135184	-0.135184	1.05847	-1.05847	0.98863	-0.718261	1.12832	-1.39869	-1.87673	-1.51321	0.123838	-0.603217
24100724	LOC_Os08g08970	LOC_Os08g08970.1	-2.21078	Cupin domain containing protein, expressed	8.15055e+21	process,binding,function,nutrient reservoir activity,nutrient reservoir activity	24100724	0.633846	1.50136	1.01226	156	2.83002	1	0.468247	544.938	157.913	1.01226	2.88267	11.6846	3.13537	1	1	1	156	156	156	0.0915315	0.000804043	0.0785638	3.2963	2.9461	4.04398	2.19842	4.03646	2.55613	4.05149	1.84071	0.198872	-0.198872	1.04806	-1.04806	1.03953	-0.641787	1.0566	-1.45434	-1.84556	-1.48033	0.0150275	-0.715423
24101568	LOC_Os08g01390	LOC_Os08g01390.1	-2.17232	phosphatidylinositol-4-phosphate 5-Kinase, putative, expressed	1.66195e+58	nucleotide binding,protein metabolism,kinase activity,cellular process,lipid metabolism,ATP binding,cellular protein metabolism,phosphatidylinositol phosphate kinase activity,phosphatidylinositol metabolism,phosphatidylinositol phosphate kinase activity,phosphatidylinositol metabolism,ATP binding,cellular protein metabolism	24101568	0.890661	0.504303	1.0885	156	2.54389	1	0.635898	459.676	169.806	1.0885	4.02924	8.50414	6.60092	1	1	1	156	156	156	0.0464449	0.00406609	0.0111299	1.49188	1.18863	2.23234	0.44817	2.1899	0.79387	2.27479	0.10247	0.178278	-0.178278	1.04889	-1.04889	0.998983	-0.642426	1.0988	-1.45535	-1.78417	-1.39603	0.0848934	-0.6914
24116015	LOC_Os01g43844	LOC_Os01g43844.1	-2.14892	cytochrome P450 72A1, putative, expressed	1.98258e+65	oxygen binding,metabolism,catalytic activity,binding,function,cell,iron ion binding,electron carrier activity,oxidoreductase activity, acting on paired donors, with incorporation or reduction of molecular oxygen,heme binding,oxidation reduction,iron ion binding,electron carrier activity,oxidoreductase activity, acting on paired donors, with incorporation or reduction of molecular oxygen,heme bind…	24116015	0.434413	0.879542	1.0587	156	2.6641	1	0.497419	516.233	165.157	1.0587	6.56998	12.1175	7.93372	1	1	1	156	156	156	0.0113169	0.000647991	0.00547971	1.31197	0.821927	1.87215	0.261743	1.84792	0.776018	1.89639	-0.252532	0.304235	-0.304235	0.999797	-0.999797	0.969709	-0.361239	1.02988	-1.63835	-1.61041	-1.0719	0.0484632	-1.02855
24116579	LOC_Os01g68740	LOC_Os01g68740.1	-2.11698	keratin, type I cytoskeletal 9, putative, expressed	0	0	24116579	0.583849	1.11883	1.02127	156	2.28459	1	0.485864	506.131	159.318	1.02127	3.01395	8.53408	11.9219	1	1	1	156	156	156	0.0845252	0.00400321	0.000714274	2.99735	2.68293	3.58596	2.09432	3.4305	2.5642	3.74142	1.62444	0.211247	-0.211247	1.00218	-1.00218	0.793285	-0.37079	1.21107	-1.63357	-1.49164	-0.866303	0.310917	-0.939757
24123141	LOC_Os03g22790	LOC_Os03g22790.1	-2.07252	beta-amylase, putative, expressed	5.4886e+48	binding,carbohydrate metabolism,hydrolase activity,catalytic activity,catabolism,cellular process,biosynthesis,metabolism,beta-amylase activity,polysaccharide catabolism,polysaccharide catabolism,beta-amylase activity	24123141	0.418312	0.729557	1.09618	156	2.53113	1	0.55057	479.745	171.004	1.09618	0.00378514	22.4572	0.011669	1	1	1	156	156	156	0.951021	4.80244e-06	0.914116	1.69048	1.70075	2.74089	0.650339	2.74477	0.636193	2.73701	0.664485	-0.00530416	0.00530416	1.08008	-1.08008	1.08409	-1.0947	1.07607	-1.06547	-2.09055	-2.10857	-0.00775939	0.0282922
24138082	LOC_Os09g39220	LOC_Os09g39220.1	-2.03906	delta14-sterol reductase, putative, expressed	9058,3824,8152,3,9791,9790,16020,5623,6629,16020,16020	biosynthesis,catalytic activity,metabolism,reproduction,post-embryonic development,embryonic development,membrane,cell,lipid metabolism,membrane,membrane	24138082	0.423425	0.455486	1.11425	156	2.42698	1	0.513	475.151	173.823	1.11425	0.533039	14.3631	3.95479	1	1	1	156	156	156	0.466427	0.000214888	0.048487	0.825961	0.702823	1.61622	-0.0874312	1.51008	0.141843	1.72235	-0.316706	0.0768856	-0.0768856	1.06373	-1.06373	0.931189	-0.777417	1.19627	-1.35004	-1.70365	-1.36824	0.212272	-0.458549
24150285	LOC_Os05g43840	LOC_Os05g43840.1	-2.00024	CAMK_KIN1/SNF1/Nim1_like.25 - CAMK includes calcium/calmodulin depedent protein kinases, expressed	6.46455e+59	protein modification,protein binding,metabolism,cellular process,kinase activity,signal transduction,nucleotide binding,protein kinase activity,ATP binding,protein amino acid phosphorylation,signal transduction,protein kinase activity,ATP binding,protein amino acid phosphorylation,signal transduction	24150285	0.5696	0.800634	1.04453	156	2.5459	1	0.527068	501.956	162.947	1.04453	3.81178	11.301	2.28342	1	1	1	156	156	156	0.0526834	0.000974338	0.132786	1.29844	0.943419	1.98366	0.2582	2.02378	0.573101	1.94354	-0.0567018	0.215937	-0.215937	1.04948	-1.04948	1.09829	-0.666417	1.00068	-1.43255	-1.72546	-1.45068	-0.080243	-0.629803
24147255	LOC_Os12g34330	LOC_Os12g34330.1	-1.99619	protein binding protein, putative, expressed	5575548855155520	component,binding,protein binding,protein binding	24147255	0.641773	0.620019	1.07429	156	2.51801	1	0.56084	489.964	167.589	1.07429	4.64904	8.32862	6.74193	1	1	1	156	156	156	0.0326034	0.00445582	0.0103173	1.11218	0.743666	1.70413	0.15172	1.6665	0.557868	1.74176	-0.254427	0.243276	-0.243276	1.02482	-1.02482	0.97514	-0.488587	1.07451	-1.56106	-1.55241	-1.10863	0.0752631	-0.812295
24094258	LOC_Os10g08780	LOC_Os10g08780.1	-1.98845	expressed protein	0	0	24094258	0.622749	0.83473	1.07573	156	2.57271	1	0.495701	508.39	167.813	1.07573	6.38644	5.72802	16.0511	1	1	1	156	156	156	0.0124952	0.0178846	9.52079e-05	1.50352	1.04684	1.90741	0.642949	1.77375	1.23329	2.04106	0.0526108	0.335874	-0.335874	0.929966	-0.929966	0.733365	-0.0616176	1.12657	-1.79831	-1.26446	-0.540461	0.267314	-1.18068
24152703	LOC_Os05g01530	LOC_Os05g01530.1	-1.96455	expressed protein	9536	plastid	24152703	0.0838578	2.08135	1.01227	156	3.34849	1	0.303259	595.977	157.914	1.01227	1.49933	35.0673	0.133823	1	1	1	156	156	156	0.222621	1.96127e-08	0.714997	1.69397	1.38135	2.47324	0.602085	2.58285	0.805099	2.36362	0.399071	0.177854	-0.177854	1.0645	-1.0645	1.18922	-0.833507	0.939777	-1.29549	-1.87115	-1.77775	-0.219229	-0.406028
24116271	LOC_Os01g18170	LOC_Os01g18170.1	-1.88943	Cupin domain containing protein, expressed	6.95055e+33	response to stress,binding,nucleus,function,cell wall,response to abiotic stimulus,nutrient reservoir activity,nutrient reservoir activity	24116271	0.37769	0.955906	1.01138	156	1.78864	1	0.480419	469.873	157.775	1.01138	3.38404	9.89232	12.7414	1	1	1	156	156	156	0.0677313	0.00198776	0.000475645	4.6543	4.35688	5.16174	3.84944	5.0219	4.28671	5.30159	3.41217	0.225329	-0.225329	0.994208	-0.994208	0.78231	-0.331653	1.20611	-1.65676	-1.31231	-0.735189	0.279695	-0.874542
24114311	LOC_Os01g68650	LOC_Os01g68650.1	-1.82733	plant-specific domain TIGR01615 family protein, expressed	557581503674	component,process,function	24114311	0.579286	0.670007	1.15718	156	2.40036	1	0.487666	489.5	180.521	1.15718	0.10152	11.0856	0.815722	1	1	1	156	156	156	0.750439	0.00108571	0.367826	1.49054	1.43823	2.30391	0.62486	2.25592	0.725159	2.3519	0.524561	0.033549	-0.033549	1.07681	-1.07681	1.01526	-0.948159	1.13836	-1.20545	-1.67905	-1.53076	0.0959734	-0.200598
24105456	LOC_Os04g02680	LOC_Os04g02680.1	-1.80368	expressed protein	81503674	process,function	24105456	0.548543	0.446677	1.19244	156	2.39263	1	0.495399	483.364	186.02	1.19244	1.82651	9.4575	2.95929	1	1	1	156	156	156	0.178497	0.00248356	0.0873683	0.945416	0.729558	1.60195	0.0730273	1.5725	0.318336	1.6314	-0.172281	0.149429	-0.149429	1.0584	-1.0584	1.01763	-0.718771	1.09918	-1.39804	-1.52892	-1.25416	0.0589008	-0.490617
24140286	LOC_Os06g35520	LOC_Os06g35520.1	-1.76763	peroxidase precursor, putative, expressed	5.57638e+63	extracellular,catalytic activity,cell wall,protein binding,response to stress,metabolism,cytosol,peroxidase activity,heme binding,response to oxidative stress,oxidation reduction,peroxidase activity,response to oxidative stress,heme binding,oxidation reduction	24140286	0.15734	0.98041	1.05111	156	1.88088	1	0.409882	482.985	163.973	1.05111	1.67821	27.3597	1.11416	1	1	1	156	156	156	0.197076	5.36193e-07	0.292812	2.86326	2.64327	3.54746	1.95908	3.56783	2.1587	3.52709	1.75946	0.147568	-0.147568	1.06548	-1.06548	1.09281	-0.797675	1.03815	-1.33329	-1.58838	-1.40914	-0.0407426	-0.399237
24108787	LOC_Os07g32010	LOC_Os07g32010.1	-1.72091	UDP-glucoronosyl and UDP-glucosyl transferase domain containing protein, expressed	5.57517e+39	component,transferase activity,metabolism,transferase activity, transferring hexosyl groups,metabolism,metabolism,transferase activity, transferring hexosyl groups,metabolism,transferase activity, transferring hexosyl groups	24108787	0.299518	0.72244	1.12153	156	2.01077	1	0.371831	492.854	174.958	1.12153	8.16561	9.30272	9.98225	1	1	1	156	156	156	0.00485219	0.00268929	0.0018986	1.51441	1.02565	1.86029	0.679779	1.83447	1.19436	1.88611	0.165201	0.390551	-0.390551	0.943307	-0.943307	0.902043	-0.120941	0.98457	-1.76567	-1.18051	-0.640111	0.0516399	-1.02916
24141638	LOC_Os06g10530	LOC_Os06g10530.1	-1.71693	expressed protein	815036745623	process,function,cell	24141638	0.214134	1.69841	0.994483	156	2.86976	1	0.305818	579.891	155.139	0.994483	3.31493	15.6695	0.617993	1	1	1	156	156	156	0.0705695	0.000114319	0.432987	1.20912	0.764786	1.7495	0.224413	1.87574	0.542507	1.62325	-0.0936812	0.300676	-0.300676	1.032	-1.032	1.20285	-0.601502	0.861148	-1.4625	-1.52508	-1.33323	-0.252484	-0.636188
24131201	LOC_Os02g39180	LOC_Os02g39180.1	-1.70603	expressed protein	367481505575	function,process,component	24131201	0.421833	0.678337	1.17702	156	1.88552	1	0.396809	476.423	183.615	1.17702	1.96725	9.14358	6.25401	1	1	1	156	156	156	0.162727	0.00291911	0.0134241	1.90235	1.68638	2.45484	1.13388	2.37029	1.4344	2.53939	0.833366	0.16966	-0.16966	1.03773	-1.03773	0.904885	-0.565565	1.17057	-1.50989	-1.32096	-0.935895	0.1691	-0.601033
24124743	LOC_Os03g05520	LOC_Os03g05520.1	-1.70348	nicotiana lesion-inducing like, putative, expressed	5783	endoplasmic reticulum	24124743	0.508494	0.577955	1.05942	156	1.69479	1	0.551751	433.121	165.269	1.05942	7.22383	5.57776	18.4072	1	1	1	156	156	156	0.00797513	0.0194246	3.11788e-05	2.27862	1.90288	2.6426	1.5389	2.53058	2.02667	2.75462	1.05114	0.320934	-0.320934	0.942708	-0.942708	0.75134	-0.109472	1.13408	-1.77594	-1.10369	-0.503907	0.224048	-0.975528
24121157	LOC_Os01g68810	LOC_Os01g68810.1	-1.69887	expressed protein	367481505575	function,process,component	24121157	0.545877	0.187575	1.15406	156	1.44626	1	0.637311	344.839	180.033	1.15406	0.183621	8.79878	9.20397	1	1	1	156	156	156	0.668871	0.00348893	0.00282961	1.79224	1.74912	2.46748	1.07388	2.3364	1.24807	2.59855	0.899682	0.0328817	-0.0328817	1.06276	-1.06276	0.862841	-0.797077	1.26268	-1.32844	-1.3936	-1.08833	0.262153	-0.348389
24156939	LOC_Os11g16280	LOC_Os11g16280.1	-1.69495	F-box domain containing protein, expressed	3.82465e+24	catalytic activity,protein modification,component,cellular process,protein metabolism,catabolism	24156939	0.398348	0.523534	1.06357	156	1.85871	1	0.496691	462.884	165.918	1.06357	2.99176	5.86732	16.862	1	1	1	156	156	156	0.0856673	0.0165705	6.46731e-05	1.14229	0.869201	1.52906	0.482437	1.34143	0.943151	1.71668	0.0217233	0.244943	-0.244943	0.938741	-0.938741	0.602174	-0.112287	1.27531	-1.76519	-1.04662	-0.398283	0.375244	-0.921428
24135566	LOC_Os09g12230	LOC_Os09g12230.1	-1.69397	ubiquitin-conjugating enzyme, putative, expressed	5.88665e+34	plasma membrane,protein modification,catalytic activity,protein metabolism,catabolism,cellular process,acid-D-amino acid ligase activity,acid-D-amino acid ligase activity	24135566	0.388477	0.570818	1.14775	156	1.63137	1	0.458972	442.773	179.048	1.14775	3.7978	9.21128	9.71336	1	1	1	156	156	156	0.053114	0.00281898	0.00217821	2.24737	1.9751	2.7405	1.48197	2.65892	1.83583	2.82208	1.12811	0.220157	-0.220157	1.01762	-1.01762	0.88569	-0.445376	1.14955	-1.58987	-1.25853	-0.823089	0.163164	-0.707717
24095305	LOC_Os10g40530	LOC_Os10g40530.1	-1.68903	LTPL146 - Protease inhibitor/seed storage/LTP family protein precursor, expressed	828956236810	lipid binding,cell,transport	24095305	0.38157	0.812502	1.02914	156	1.58559	1	0.463157	453.952	160.546	1.02914	2.22504	8.0482	11.2348	1	1	1	156	156	156	0.137808	0.00516008	0.00100725	3.37731	3.15016	3.85304	2.67443	3.71141	3.04322	3.99468	2.30565	0.193099	-0.193099	1.00193	-1.00193	0.761124	-0.374926	1.24274	-1.62893	-1.17861	-0.668192	0.28327	-0.737572
24099164	LOC_Os08g43550	LOC_Os08g43550.1	-1.67774	MYB family transcription factor, putative, expressed	6.95061e+31	response to stress,nucleobase, nucleoside, nucleotide and nucleic acid metabolism,biosynthesis,response to abiotic stimulus,transcription factor activity,process,DNA binding,DNA binding	24099164	0.428322	0.482959	1.10244	156	1.69482	1	0.502376	437.861	171.98	1.10244	1.27904	8.34919	8.74246	1	1	1	156	156	156	0.259813	0.00440822	0.00359234	1.58515	1.42481	2.13424	0.875714	2.00481	1.16549	2.26367	0.585938	0.131799	-0.131799	1.03448	-1.03448	0.821698	-0.5581	1.24725	-1.51085	-1.25853	-0.839322	0.258863	-0.579552
24101844	LOC_Os08g08830	LOC_Os08g08830.1	-1.67356	expressed protein	6.13955e+23	nucleobase, nucleoside, nucleotide and nucleic acid metabolism,binding,nucleus,cytoplasm,flower development,protein binding	24101844	0.319236	0.554913	1.18002	156	1.74938	1	0.388561	462.504	184.083	1.18002	0.796792	13.9253	2.30914	1	1	1	156	156	156	0.373429	0.000265963	0.13064	1.58217	1.44813	2.23783	0.792469	2.19075	0.97359	2.2849	0.611348	0.0989336	-0.0989336	1.06676	-1.06676	0.997269	-0.799402	1.13624	-1.33411	-1.44536	-1.21716	0.0941492	-0.362242
24097147	LOC_Os10g37210	LOC_Os10g37210.1	-1.62958	FAD dependent oxidoreductase domain containing protein, expressed	9.62838e+54	response to abiotic stimulus,catalytic activity,mitochondrion,metabolism,function,cellular process,catabolism,electron carrier activity,oxidoreductase activity,oxidation reduction,electron-transferring-flavoprotein dehydrogenase activity,electron-transferring-flavoprotein dehydrogenase activity,oxidation reduction	24097147	0.449064	0.416566	1.14819	156	1.6915	1	0.534793	423.689	179.118	1.14819	2.99986	8.73416	6.24745	1	1	1	156	156	156	0.0852484	0.00360785	0.0134719	1.78078	1.55231	2.31649	1.01661	2.26587	1.2957	2.3671	0.737521	0.183207	-0.183207	1.04235	-1.04235	0.961172	-0.594757	1.12354	-1.48995	-1.29987	-0.970166	0.101239	-0.558179
24142569	LOC_Os06g04880	LOC_Os06g04880.1	-1.6212	serine threonine kinase, putative, expressed	6.95065e+91	response to stress,protein modification,protein binding,metabolism,kinase activity,cellular process,nucleotide binding,intracellular,catalytic activity,protein kinase activity,ATP binding,protein amino acid phosphorylation,response to stress,ubiquitin-protein ligase activity,protein ubiquitination,ubiquitin ligase complex,protein kinase activity,ATP binding,protein amino acid phosphorylation,resp…	24142569	0.377668	0.495041	1.11808	156	1.53917	1	0.454165	435.832	174.42	1.11808	3.15818	9.02632	7.65186	1	1	1	156	156	156	0.0774958	0.00310131	0.00635666	1.78818	1.53919	2.2805	1.04687	2.21121	1.36516	2.34979	0.72859	0.20725	-0.20725	1.02681	-1.02681	0.911462	-0.496963	1.14215	-1.55665	-1.23363	-0.846055	0.138579	-0.636566
24122095	LOC_Os03g38970	LOC_Os03g38970.1	-1.61446	metal ion binding protein, putative, expressed	5829	cytosol	24122095	0.395539	0.975076	1.0488	156	1.95276	1	0.394185	497.702	163.612	1.0488	1.68608	8.26346	4.4138	1	1	1	156	156	156	0.196035	0.00461008	0.0372571	2.16352	1.93521	2.6719	1.42684	2.60136	1.72569	2.74244	1.12799	0.18951	-0.18951	1.03348	-1.03348	0.916368	-0.537348	1.15059	-1.52961	-1.24506	-0.87567	0.141085	-0.597703
24119955	LOC_Os01g01790	LOC_Os01g01790.1	-1.6103	expressed protein	9.57945e+24	thylakoid,nuclease activity,membrane,response to stress,metabolism,DNA binding	24119955	0.365826	0.280022	1.15289	156	1.59821	1	0.572163	390.525	179.851	1.15289	3.60805	13.7822	1.16257	1	1	1	156	156	156	0.0593462	0.000285215	0.282597	1.66742	1.43556	2.29083	0.812145	2.34095	0.993882	2.24071	0.630407	0.166892	-0.166892	1.06435	-1.06435	1.1365	-0.802719	0.992188	-1.32597	-1.47868	-1.34707	-0.100247	-0.363475
24131784	LOC_Os02g42940	LOC_Os02g42940.1	-1.60776	MSP domain containing protein, expressed	9.98758e+39	cellular process,endoplasmic reticulum,protein binding,cytosol,nucleus,transport,plasma membrane,structural molecule activity,structural molecule activity,structural molecule activity	24131784	0.238906	0.70829	1.03688	156	1.76446	1	0.385351	479.795	161.754	1.03688	6.66977	10.2219	7.36952	1	1	1	156	156	156	0.0107251	0.0016805	0.00738114	1.35715	0.912362	1.70487	0.564643	1.69349	1.0208	1.71624	0.108484	0.374727	-0.374727	0.96063	-0.96063	0.941464	-0.192009	0.979797	-1.72925	-1.14022	-0.672689	0.0227501	-0.912317
24151842	LOC_Os05g27730	LOC_Os05g27730.1	-1.59655	WRKY53, expressed	6.13991e+49	nucleobase, nucleoside, nucleotide and nucleic acid metabolism,biosynthesis,transcription factor activity,cellular process,response to abiotic stimulus,response to stress,transcription factor activity,sequence-specific DNA binding,regulation of transcription, DNA-dependent,transcription factor activity,regulation of transcription, DNA-dependent,sequence-specific DNA binding	24151842	0.400431	0.669373	1.1131	156	1.77231	1	0.445597	457.6	173.643	1.1131	4.07117	10.8832	1.77671	1	1	1	156	156	156	0.0453354	0.00120225	0.184497	2.30397	2.00237	2.85182	1.45452	2.903	1.70494	2.80064	1.2041	0.226431	-0.226431	1.04904	-1.04904	1.12588	-0.673022	0.97219	-1.42505	-1.3973	-1.19806	-0.10236	-0.500847
24142420	LOC_Os06g04070	LOC_Os06g04070.1	-1.59482	pyridoxal-dependent decarboxylase protein, putative, expressed	9058,9628,3824,6950,9719,9791,9790,3,9987,3824,6527,8295,8792,3824,3824	biosynthesis,response to abiotic stimulus,catalytic activity,response to stress,response to endogenous stimulus,post-embryonic development,embryonic development,reproduction,cellular process,catalytic activity,arginine catabolism,spermidine biosynthesis,arginine decarboxylase activity,catalytic activity,catalytic activity	24142420	0.303454	0.491371	1.05454	156	1.14626	1	0.510242	387	164.509	1.05454	6.41708	9.20283	16.3351	1	1	1	156	156	156	0.01229	0.00283127	8.31199e-05	3.30881	3.00217	3.70829	2.60269	3.61699	3.00062	3.79958	2.20476	0.272622	-0.272622	0.982963	-0.982963	0.82062	-0.275377	1.1453	-1.69055	-1.10559	-0.616365	0.182595	-0.79586
24142245	LOC_Os06g40720	LOC_Os06g40720.1	-1.58147	EF hand family protein, putative, expressed	9058548857376460	biosynthesis,binding,cytoplasm,protein modification	24142245	0.395884	0.509728	1.23759	156	2.11956	1	0.394342	483.689	193.064	1.23759	1.8116	8.28785	5.06489	1	1	1	156	156	156	0.18027	0.00455171	0.025813	1.20474	0.994593	1.71471	0.484628	1.64409	0.765397	1.78533	0.203858	0.177272	-0.177272	1.03763	-1.03763	0.918487	-0.563944	1.15677	-1.51131	-1.23008	-0.878693	0.141236	-0.561539
24109434	LOC_Os07g47700	LOC_Os07g47700.1	-1.57749	NAD dependent epimerase/dehydratase family domain containing protein, expressed	5.97538e+91	carbohydrate metabolism,catalytic activity,nucleobase, nucleoside, nucleotide and nucleic acid metabolism,Golgi apparatus,membrane,plasma membrane,biosynthesis,cellular process,3-beta-hydroxy-delta5-steroid dehydrogenase activity,oxidoreductase activity, acting on the CH-OH group of donors, NAD or NADP as acceptor,steroid biosynthesis,oxidation reduction,catalytic activity,coenzyme binding,cellul…	24109434	0.420119	0.396675	1.10719	156	1.30436	1	0.547513	385.463	172.721	1.10719	0.311124	8.92206	7.5563	1	1	1	156	156	156	0.577791	0.00327309	0.00668589	2.40757	2.34211	3.00228	1.74739	2.87371	1.94142	3.13085	1.55336	0.0550698	-0.0550698	1.05571	-1.05571	0.839389	-0.729249	1.27204	-1.38218	-1.25489	-0.932294	0.257138	-0.388057
24126486	LOC_Os03g60850	LOC_Os03g60850.1	-1.57724	peptide transporter PTR2, putative, expressed	1.60205e+48	membrane,transporter activity,transport,transporter activity,oligopeptide transport,membrane,transmembrane transport,integral to membrane,transporter activity,oligopeptide transport,membrane	24126486	0.17794	0.537404	1.00742	156	1.55818	1	0.407492	458.131	157.158	1.00742	20.2534	5.90116	23.9172	1	1	1	156	156	156	1.31949e-05	0.0162668	2.48037e-06	1.33011	0.587302	1.34373	0.573688	1.31153	1.34869	1.37592	-0.201319	0.638476	-0.638476	0.66188	-0.66188	0.60653	0.670422	0.71723	-1.99418	-0.770038	0.0371667	0.0643949	-1.55001
24152387	LOC_Os05g15510	LOC_Os05g15510.1	-1.57523	cellulase, putative, expressed	5.62338e+40	cell,catalytic activity,carbohydrate metabolism,metabolism,hydrolase activity,binding,hydrolase activity, hydrolyzing O-glycosyl compounds,carbohydrate metabolism,hydrolase activity, hydrolyzing O-glycosyl compounds,carbohydrate metabolism	24152387	0.231458	0.673455	1.04393	156	1.66847	1	0.361869	478.273	162.852	1.04393	7.23517	8.66471	9.94806	1	1	1	156	156	156	0.00792715	0.00374031	0.001932	1.31832	0.856249	1.60399	0.570577	1.56412	1.07252	1.64387	0.0686322	0.410646	-0.410646	0.918403	-0.918403	0.847531	-0.0262399	0.989275	-1.81057	-1.03342	-0.491597	0.0797473	-1.00389
24152978	LOC_Os05g43460	LOC_Os05g43460.1	-1.57313	DUF567 domain containing protein, putative, expressed	3674557555158150	function,component,protein binding,process	24152978	0.208469	0.83282	1.06296	156	2.24716	1	0.345159	519.232	165.822	1.06296	0.929532	16.4177	0.457903	1	1	1	156	156	156	0.336477	7.99101e-05	0.499608	0.804986	0.612382	1.42766	-0.0102885	1.45637	0.153605	1.39895	-0.174182	0.142983	-0.142983	1.06748	-1.06748	1.11011	-0.82414	1.02485	-1.31081	-1.43795	-1.30276	-0.057422	-0.327787
24119428	LOC_Os01g48420	LOC_Os01g48420.1	-1.57131	peroxiredoxin, putative, expressed	3.67456e+40	function,component,metabolism,catalytic activity,cell homeostasis,antioxidant activity,oxidoreductase activity,oxidation reduction,oxidoreductase activity	24119428	0.435146	0.629519	1.04744	156	1.46155	1	0.501952	428.841	163.4	1.04744	6.38579	7.30405	8.16812	1	1	1	156	156	156	0.0124996	0.00764219	0.00484584	2.84304	2.49196	3.25462	2.08038	3.23163	2.45446	3.27761	1.7063	0.299125	-0.299125	1.00045	-1.00045	0.961267	-0.363017	1.03962	-1.63787	-1.17424	-0.777166	0.0459842	-0.748159
24143407	LOC_Os06g12600	LOC_Os06g12600.1	-1.56539	kinase, pfkB family, putative, expressed	9.98791e+28	cellular process,biosynthesis,carbohydrate metabolism,plastid,kinase activity,energy pathways,metabolism	24143407	0.288173	0.952891	0.987068	156	1.91612	1	0.353445	512.108	153.983	0.987068	2.48469	7.16459	6.80187	1	1	1	156	156	156	0.116985	0.00823056	0.00999086	1.0828	0.777107	1.45975	0.400154	1.35971	0.805894	1.5598	-0.00558599	0.28039	-0.28039	0.971889	-0.971889	0.788362	-0.227582	1.15542	-1.7162	-1.0596	-0.553816	0.20009	-0.81148
24141442	LOC_Os06g14750	LOC_Os06g14750.1	-1.55557	phosphatidylinositol-4-phosphate 5-Kinase family protein, putative, expressed	9.98766e+71	cellular process,lipid metabolism,kinase activity,nucleotide binding,component,protein metabolism,ATP binding,cellular protein metabolism,phosphatidylinositol phosphate kinase activity,phosphatidylinositol metabolism,ATP binding,cellular protein metabolism,phosphatidylinositol phosphate kinase activity,phosphatidylinositol metabolism,ATP binding,cellular protein metabolism	24141442	0.29691	0.433707	1.26267	156	1.7933	1	0.38656	455.18	196.976	1.26267	0.00173624	14.8298	0.663201	1	1	1	156	156	156	0.966816	0.00017136	0.416673	1.32794	1.33386	2.05079	0.611007	1.98993	0.665939	2.11164	0.556074	-0.00443497	0.00443497	1.07779	-1.07779	0.98668	-0.99555	1.16891	-1.16004	-1.43978	-1.32399	0.121714	-0.109865
24102223	LOC_Os08g01760	LOC_Os08g01760.1	-1.54833	dehydrogenase, putative, expressed	5.48882e+54	binding,metabolism,zinc ion binding,oxidoreductase activity,oxidation reduction,zinc ion binding,oxidoreductase activity,oxidation reduction,oxidoreductase activity,zinc ion binding,oxidoreductase activity,oxidation reduction	24102223	0.300557	0.616517	1.02988	156	1.29386	1	0.50196	410.744	160.661	1.02988	3.66435	13.8718	1.84509	1	1	1	156	156	156	0.057419	0.000272998	0.176317	3.77343	3.51956	4.33059	2.9624	4.36745	3.17941	4.29372	2.74539	0.195963	-0.195963	1.05611	-1.05611	1.11302	-0.721096	0.999204	-1.39113	-1.36819	-1.18804	-0.0737249	-0.434012
24117965	LOC_Os01g63800	LOC_Os01g63800.1	-1.54808	pleckstrin homology domain-containing protein, putative, expressed	3674551555435520	function,protein binding,phospholipid binding,protein binding	24117965	0.281408	0.560569	1.23913	156	1.94525	1	0.363885	475.132	193.305	1.23913	0.989166	14.2938	0.971645	1	1	1	156	156	156	0.321487	0.000222254	0.325797	1.47354	1.32157	2.09628	0.698829	2.09696	0.850131	2.0956	0.547527	0.116334	-0.116334	1.06971	-1.06971	1.07074	-0.838072	1.06867	-1.30134	-1.39745	-1.24682	-0.00135196	-0.302604
24119092	LOC_Os01g65790	LOC_Os01g65790.1	-1.54504	pectinesterase, putative, expressed	8.15217e+53	metabolism,hydrolase activity,cell wall,enzyme regulator activity,plastid,process,pectinesterase activity,cell wall modification,cell wall,cell wall,pectinesterase activity,cell wall modification	24119092	0.397727	0.523993	1.12015	156	1.48248	1	0.466181	425.86	174.743	1.12015	0.0653557	11.1366	1.31419	1	1	1	156	156	156	0.79856	0.00105821	0.253393	2.18652	2.15218	2.86487	1.47384	2.80504	1.56801	2.9247	1.37966	0.0265513	-0.0265513	1.07541	-1.07541	0.982901	-0.929799	1.16792	-1.22103	-1.39103	-1.23703	0.119661	-0.188349
24152780	LOC_Os05g28940	LOC_Os05g28940.1	-1.52717	GTP-binding protein, putative, expressed	1.66562e+33	nucleotide binding,intracellular,GTP binding,ferrous iron transporter activity,ferrous iron transport,integral to membrane,GTP binding,intracellular	24152780	0.41732	0.418248	1.19138	156	1.53728	1	0.454793	424.776	185.855	1.19138	3.5241	10.3566	1.45404	1	1	1	156	156	156	0.0623497	0.00156932	0.229707	1.85002	1.60665	2.41375	1.04291	2.45728	1.24276	2.37023	0.84306	0.18802	-0.18802	1.05905	-1.05905	1.1263	-0.750259	0.991804	-1.36784	-1.37084	-1.21451	-0.0870457	-0.399703
24128370	LOC_Os03g20340	LOC_Os03g20340.1	-1.51767	SNF1-related protein kinase regulatory subunit beta-1, putative, expressed	1.6302e+32	kinase activity,response to extracellular stimulus,biosynthesis,protein modification,cell communication,protein binding,protein binding,protein binding	24128370	0.350396	0.618673	1.17357	156	1.82066	1	0.381556	473.514	183.077	1.17357	0.669803	11.3293	0.98055	1	1	1	156	156	156	0.414369	0.000960598	0.323596	1.54003	1.41308	2.15859	0.794517	2.14526	0.934794	2.17191	0.65424	0.0996758	-0.0996758	1.071	-1.071	1.05007	-0.85072	1.09192	-1.29127	-1.36407	-1.21047	0.0266513	-0.280554
24152542	LOC_Os05g48740	LOC_Os05g48740.1	-1.5115	expressed protein	0	0	24152542	0.261103	1.06539	1.03244	156	1.7519	1	0.333725	497.244	161.061	1.03244	2.67865	8.66383	5.79129	1	1	1	156	156	156	0.103718	0.00374202	0.0172748	2.60131	2.31036	2.99769	1.91398	2.92926	2.27335	3.06611	1.55461	0.267406	-0.267406	0.99604	-0.99604	0.870258	-0.335446	1.12182	-1.65663	-1.08371	-0.655911	0.136853	-0.718736
24136679	LOC_Os09g35970	LOC_Os09g35970.1	-1.51045	6-phosphogluconolactonase, putative, expressed	3824,9607,6950,16787,8152,9536,3,9791,5975,8150,9790,5777,5975,5975	catalytic activity,response to biotic stimulus,response to stress,hydrolase activity,metabolism,plastid,reproduction,post-embryonic development,carbohydrate metabolism,process,embryonic development,peroxisome,carbohydrate metabolism,carbohydrate metabolism	24136679	0.367165	0.634303	1.07364	156	1.45264	1	0.479519	429.126	167.488	1.07364	3.60918	10.935	1.68022	1	1	1	156	156	156	0.0593067	0.00117125	0.196809	3.08056	2.81901	3.61579	2.28379	3.65733	2.50379	3.57424	2.06379	0.206929	-0.206929	1.05383	-1.05383	1.11957	-0.705713	0.98809	-1.40195	-1.332	-1.15354	-0.0830926	-0.440005
24143892	LOC_Os06g45020	LOC_Os06g45020.1	-1.49949	STRUBBELIG-RECEPTOR FAMILY 3 precursor, putative, expressed	8.15016e+51	process,kinase activity,plasma membrane,protein modification,nucleotide binding,signal transduction,protein kinase activity,ATP binding,protein amino acid phosphorylation,protein binding,protein binding,protein kinase activity,protein amino acid phosphorylation	24143892	0.251196	0.424743	1.12841	156	1.29068	1	0.447399	407.568	176.032	1.12841	2.75239	9.58075	12.2198	1	1	1	156	156	156	0.0991184	0.00233134	0.000615862	1.98689	1.77537	2.40804	1.35422	2.29096	1.68281	2.52512	1.02563	0.201329	-0.201329	1.00308	-1.00308	0.780192	-0.377534	1.22596	-1.62862	-1.05382	-0.608145	0.234159	-0.657186
24100130	LOC_Os08g09060	LOC_Os08g09060.1	-1.49496	Cupin domain containing protein, expressed	3.67455e+21	function,binding,process,nutrient reservoir activity,nutrient reservoir activity	24100130	0.143279	1.55412	1.00729	156	2.03829	1	0.21398	543.834	157.138	1.00729	2.28862	6.14635	10.9765	1	1	1	156	156	156	0.132349	0.014232	0.00114701	2.52002	2.20077	2.75828	1.9625	2.56833	2.47172	2.94824	1.45329	0.334764	-0.334764	0.834431	-0.834431	0.43606	0.233468	1.2328	-1.90233	-0.79578	-0.0966037	0.379919	-1.01843
24134141	LOC_Os02g01960	LOC_Os02g01960.1	-1.49397	tetratricopeptide repeat domain containing protein, expressed	588654885515	plasma membrane,binding,protein binding	24134141	0.394308	0.523198	1.08598	156	1.3715	1	0.509174	411.494	169.413	1.08598	8.13362	6.09775	13.6148	1	1	1	156	156	156	0.00493416	0.0146132	0.000309561	2.73033	2.36257	3.05554	2.03736	3.00152	2.45913	3.10956	1.61559	0.345361	-0.345361	0.956186	-0.956186	0.854723	-0.164	1.05765	-1.74837	-1.01818	-0.542384	0.108041	-0.843544
24137136	LOC_Os09g36120	LOC_Os09g36120.1	-1.48454	expressed protein	36748150	function,process	24137136	0.201196	0.38759	1.30138	156	1.74122	1	0.335217	455.282	203.016	1.30138	0.366143	16.9808	1.34435	1	1	1	156	156	156	0.545994	6.11249e-05	0.248039	1.22133	1.13541	1.83832	0.518418	1.79896	0.643702	1.87768	0.393134	0.0698067	-0.0698067	1.07232	-1.07232	1.00836	-0.86875	1.13627	-1.27589	-1.3199	-1.15526	0.0787201	-0.250568
24125633	LOC_Os03g10060	LOC_Os03g10060.1	-1.46074	S10/S20 domain containing ribosomal protein, putative, expressed	5.19895e+67	structural molecule activity,plastid,ribosome,protein biosynthesis,RNA binding,structural constituent of ribosome,protein biosynthesis,intracellular,ribosome,structural constituent of ribosome,intracellular,ribosome,protein biosynthesis,structural constituent of ribosome,intracellular,ribosome,protein biosynthesis	24125633	0.0871772	1.91455	0.973247	156	2.53624	1	0.213718	578.83	151.827	0.973247	0.689861	18.3083	0.292715	1	1	1	156	156	156	0.407481	3.26608e-05	0.589258	1.45403	1.25065	2.01647	0.688213	2.05192	0.856147	1.98102	0.520279	0.162958	-0.162958	1.06424	-1.06424	1.12105	-0.795129	1.00743	-1.33334	-1.32826	-1.19577	-0.070902	-0.335869
24145402	LOC_Os12g06890	LOC_Os12g06890.1	-1.4479	OsNucAP3 - Putative Nucleoporin Autopeptidase homologue, expressed	6.81056e+31	transport,nuclear membrane,protein binding,transporter activity,transport,nuclear pore,nuclear pore,transport	24145402	0.216157	0.628502	1.11075	156	1.51254	1	0.369636	453.884	173.276	1.11075	3.67164	10.7576	5.83168	1	1	1	156	156	156	0.0571745	0.00128091	0.0168969	1.88776	1.59925	2.28565	1.20135	2.24811	1.52741	2.3232	0.875301	0.268494	-0.268494	1.00908	-1.00908	0.939198	-0.402211	1.07896	-1.61595	-1.0843	-0.720699	0.0750924	-0.652106
24135523	LOC_Os09g14600	LOC_Os09g14600.1	-1.44535	peroxisomal membrane protein-related, putative, expressed	3.67495e+21	function,plastid,process,membrane,integral to membrane	24135523	0	1.97242	0.985263	156	2.48999	1	0.185484	572.893	153.701	0.985263	1.82518	31.6525	0.180738	1	1	1	156	156	156	0.178654	8.32917e-08	0.671326	2.10274	1.78005	2.61329	1.26949	2.72387	1.4816	2.50272	1.05737	0.25175	-0.25175	1.04838	-1.04838	1.22091	-0.717411	0.875853	-1.37935	-1.34381	-1.24226	-0.221146	-0.424235
24112313	LOC_Os07g44004	LOC_Os07g44004.1	-1.44162	expressed protein	0	0	24112313	0.362778	0.333025	1.18212	156	1.38164	1	0.463484	406.705	184.411	1.18212	2.0651	7.00327	10.1427	1	1	1	156	156	156	0.152707	0.00897006	0.00174957	1.67016	1.49411	2.10787	1.05641	2.00082	1.33951	2.21492	0.773305	0.170897	-0.170897	1.0207	-1.0207	0.812859	-0.471064	1.22854	-1.57034	-1.05146	-0.661308	0.214106	-0.566202
24135302	LOC_Os02g57500	LOC_Os02g57500.1	-1.42998	expressed protein	36748150	function,process	24135302	0.253351	0.334402	1.09677	156	1.65918	1	0.443875	445.314	171.096	1.09677	4.27687	11.9289	1.54917	1	1	1	156	156	156	0.0402855	0.000711765	0.215125	0.889608	0.572228	1.3504	0.111434	1.41358	0.365631	1.28722	-0.142764	0.266064	-0.266064	1.03864	-1.03864	1.14458	-0.61245	0.93271	-1.46484	-1.23897	-1.04795	-0.126366	-0.508395
24098574	LOC_Os08g02060	LOC_Os08g02060.1	-1.42264	expressed protein	9.53696e+20	plastid,thylakoid,membrane,function,process	24098574	0.31042	0.462569	1.2505	156	1.58166	1	0.390187	437.813	195.078	1.2505	1.32277	13.1626	0.240794	1	1	1	156	156	156	0.251856	0.00038647	0.624323	1.97284	1.8204	2.57542	1.21782	2.61912	1.32657	2.53172	1.10908	0.120438	-0.120438	1.07257	-1.07257	1.14162	-0.900744	1.00352	-1.24439	-1.3576	-1.29255	-0.0874019	-0.217485
24157726	LOC_Os11g35350	LOC_Os11g35350.1	-1.40097	expressed protein	0	0	24157726	0.199828	1.18766	1.07396	156	2.02754	1	0.251024	527.855	167.537	1.07396	2.90697	6.512	7.21136	1	1	1	156	156	156	0.090188	0.011676	0.00802822	1.85791	1.52678	2.13207	1.25263	2.03686	1.67896	2.22727	0.826302	0.34667	-0.34667	0.920723	-0.920723	0.721378	-0.0280371	1.12007	-1.81341	-0.879436	-0.357905	0.190406	-0.852656
24139547	LOC_Os06g04540	LOC_Os06g04540.1	-1.39939	DNA binding protein, putative, expressed	557536748150	component,function,process	24139547	0.23118	0.479129	1.14915	156	1.40031	1	0.372113	435.856	179.267	1.14915	1.01411	9.12176	7.77312	1	1	1	156	156	156	0.315479	0.00295216	0.00596288	1.61783	1.47766	2.0534	1.04209	1.92945	1.30621	2.17735	0.77796	0.141628	-0.141628	1.02182	-1.02182	0.771337	-0.48808	1.2723	-1.55555	-1.01132	-0.623238	0.247905	-0.528251
24094820	LOC_Os10g32700	LOC_Os10g32700.1	-1.38765	hypersensitive-induced response protein, putative, expressed	9.05816e+33	biosynthesis,membrane,component,plasma membrane,protein binding,vacuole,protein modification,membrane	24094820	0.2108	0.927864	1.0422	156	1.71716	1	0.294026	497.317	162.583	1.0422	0.105942	11.4613	1.54975	1	1	1	156	156	156	0.745249	0.000899097	0.215039	1.43931	1.49799	2.05026	0.887039	1.90871	0.969914	2.19181	0.804165	-0.0537563	0.0537563	1.06564	-1.06564	0.806285	-0.913798	1.325	-1.21749	-1.16322	-0.938792	0.283106	-0.165749
24127730	LOC_Os03g21030	LOC_Os03g21030.1	-1.38179	no apical meristem protein, putative, expressed	5.57591e+35	component,biosynthesis,development,transcription factor activity,nucleobase, nucleoside, nucleotide and nucleic acid metabolism,DNA binding,regulation of transcription, DNA-dependent,DNA binding,regulation of transcription, DNA-dependent	24127730	0.223549	0.659517	1.04719	156	1.41025	1	0.401696	444.559	163.362	1.04719	6.97031	8.1039	8.24489	1	1	1	156	156	156	0.00912942	0.00501158	0.00465508	2.11461	1.72001	2.39362	1.44099	2.37634	1.85288	2.4109	1.02911	0.391372	-0.391372	0.944832	-0.944832	0.91055	-0.127806	0.979113	-1.76186	-0.952627	-0.523462	0.0345643	-0.823766
24150301	LOC_Os05g48230	LOC_Os05g48230.1	-1.37023	expressed protein	5.57537e+31	component,function,process,oxidoreductase activity,oxidoreductase activity, acting on paired donors, with incorporation or reduction of molecular oxygen, 2-oxoglutarate as one donor, and incorporation of one atom each of oxygen into both donors,oxidation reduction,oxidoreductase activity	24150301	0.298656	0.471253	1.09748	156	1.27984	1	0.414286	422.389	171.207	1.09748	7.38805	6.47507	10.0845	1	1	1	156	156	156	0.00730897	0.011911	0.00180216	1.88304	1.51571	2.16991	1.22884	2.13899	1.62709	2.20082	0.830598	0.371062	-0.371062	0.950625	-0.950625	0.888166	-0.146043	1.01308	-1.75521	-0.941066	-0.511905	0.0618302	-0.796492
24156085	LOC_Os11g01550	LOC_Os11g01550.1	-1.34766	DUF260 domain containing protein, putative, expressed	727536779653	development,DNA binding,morphogenesis	24156085	0.103844	0.917186	1.05322	156	1.65833	1	0.271454	492.156	164.302	1.05322	1.36774	16.3199	1.92726	1	1	1	156	156	156	0.243985	8.37289e-05	0.167037	1.64383	1.43562	2.08997	0.989471	2.0705	1.21716	2.10944	0.761786	0.197612	-0.197612	1.04448	-1.04448	1.00751	-0.612289	1.08144	-1.47667	-1.1005	-0.853342	0.0389462	-0.45537
24105027	LOC_Os04g44510	LOC_Os04g44510.1	-1.31134	GEM, putative, expressed	815055753674	process,component,function	24105027	0.170248	0.896488	1.01705	156	1.36962	1	0.28339	470.218	158.659	1.01705	0.695701	7.83567	7.26532	1	1	1	156	156	156	0.405507	0.00576966	0.00780109	2.33937	2.20177	2.70391	1.83724	2.55037	2.12838	2.85744	1.5461	0.156504	-0.156504	0.985722	-0.985722	0.63647	-0.323463	1.33497	-1.64798	-0.866666	-0.421996	0.307069	-0.582271
24103049	LOC_Os04g31700	LOC_Os04g31700.1	-1.30147	methylisocitrate lyase 2, putative, expressed	8.15295e+27	metabolism,plastid,catalytic activity,catalytic activity,metabolism,catalytic activity,metabolism	24103049	0.276469	0.493671	1.06414	156	1.07017	1	0.430066	396.941	166.006	1.06414	5.72035	5.28891	15.5757	1	1	1	156	156	156	0.0179601	0.0227875	0.000119591	2.75589	2.4575	3.01124	2.20215	2.91425	2.59754	3.10823	1.80676	0.338743	-0.338743	0.918492	-0.918492	0.698273	-0.0207871	1.13871	-1.8162	-0.80909	-0.316706	0.193989	-0.790779
24136405	LOC_Os09g32220	LOC_Os09g32220.1	-1.29668	pob, putative, expressed	8.15057e+30	process,mitochondrion,endoplasmic reticulum,function,membrane,membrane,membrane	24136405	0.274122	0.536922	1.08287	156	1.10766	1	0.405193	405.583	168.928	1.08287	0.114892	8.54769	4.43695	1	1	1	156	156	156	0.735098	0.00397496	0.0367695	2.90592	2.86268	3.39827	2.37033	3.28553	2.52632	3.51102	2.21434	0.0444009	-0.0444009	1.05543	-1.05543	0.82391	-0.735109	1.28696	-1.37576	-1.02794	-0.759206	0.225492	-0.311981
24128766	LOC_Os02g39360	LOC_Os02g39360.1	-1.25095	B-box zinc finger family protein, putative, expressed	6.13937e+55	nucleobase, nucleoside, nucleotide and nucleic acid metabolism,DNA binding,nucleus,protein binding,response to abiotic stimulus,binding,post-embryonic development,response to stress,transcription factor activity,biosynthesis,zinc ion binding,intracellular,intracellular,zinc ion binding	24128766	0.0881537	1.69854	1.00955	156	2.36125	1	0.247954	556.15	157.49	1.00955	0.0551383	21.1358	0.174157	1	1	1	156	156	156	0.81466	8.786e-06	0.677017	2.22734	2.27937	2.92507	1.58164	2.94529	1.50939	2.90485	1.6539	-0.0417379	0.0417379	1.07762	-1.07762	1.11006	-1.19353	1.04518	-0.9617	-1.34343	-1.4359	-0.0404418	0.144508
24120262	LOC_Os01g17430	LOC_Os01g17430.1	-1.2236	coatomer subunit beta-1, putative, expressed	6.81056e+82	transport,component,protein binding,cellular process,structural molecule activity,cytosol,binding,intracellular protein transport,vesicle-mediated transport,membrane coat,structural molecule activity,COPI vesicle coat,structural molecule activity,intracellular protein transport,vesicle-mediated transport,COPI vesicle coat,intracellular protein transport,vesicle-mediated transport,membrane coat	24120262	0.232833	0.2822	1.16086	156	0.899495	1	0.463243	346.077	181.093	1.16086	1.75231	8.0809	9.86894	1	1	1	156	156	156	0.187523	0.00507238	0.00201165	2.44834	2.31404	2.83363	1.92876	2.74141	2.15528	2.92584	1.70224	0.152529	-0.152529	1.02764	-1.02764	0.818193	-0.513134	1.23709	-1.54215	-0.904871	-0.586137	0.184427	-0.453041
24134832	LOC_Os02g19820	LOC_Os02g19820.1	-1.21174	nodulin MtN3 family protein, putative, expressed	5.88668e+39	plasma membrane,transport,membrane,cell,transporter activity,cellular process,integral to membrane,integral to membrane,integral to membrane	24134832	0	1.67986	1.01641	156	2.04629	1	0.0942677	553.974	158.561	1.01641	0.0595182	11.024	4.73652	1	1	1	156	156	156	0.80758	0.00111993	0.0310328	1.95063	1.89685	2.28972	1.55777	2.07672	1.82455	2.50272	1.29098	0.0698273	-0.0698273	0.950319	-0.950319	0.397229	-0.257575	1.50341	-1.64306	-0.731954	-0.252171	0.426	-0.533565
24118745	LOC_Os01g52260	LOC_Os01g52260.1	-1.207	serine acetyltransferase protein, putative, expressed	8.15258e+44	metabolism,cytosol,transferase activity,cellular process,biosynthesis,serine O-acetyltransferase activity,cysteine biosynthesis from serine,cytoplasm,cytoplasm,cysteine biosynthesis from serine,serine O-acetyltransferase activity	24118745	0.144079	0.595555	1.02586	156	1.04231	1	0.376968	406.57	160.034	1.02586	1.80225	14.6147	1.41248	1	1	1	156	156	156	0.181391	0.000190176	0.236451	3.00192	2.82256	3.43635	2.38814	3.44664	2.55721	3.42606	2.21907	0.180834	-0.180834	1.05683	-1.05683	1.07757	-0.715902	1.03608	-1.39775	-1.04821	-0.889426	-0.020575	-0.338144
24156025	LOC_Os11g34270	LOC_Os11g34270.1	-1.199	ubiquitin carboxyl-terminal hydrolase domain containing protein, expressed	9.05617e+57	catabolism,hydrolase activity,cell,protein metabolism,cellular process,ubiquitin thiolesterase activity,ubiquitin-dependent protein catabolism,DNA binding,catalytic activity,ATP binding,chromosome,DNA metabolism,ubiquitin thiolesterase activity,ubiquitin-dependent protein catabolism	24156025	0.125169	1.07583	1.03013	156	1.66664	1	0.2176	508.105	160.7	1.03013	2.16348	6.69743	5.48583	1	1	1	156	156	156	0.143339	0.0105669	0.0204347	1.72592	1.45019	1.96803	1.20809	1.88636	1.56549	2.04969	0.850697	0.336775	-0.336775	0.928183	-0.928183	0.728687	-0.0551367	1.12768	-1.80123	-0.759934	-0.320871	0.163334	-0.714791
24130017	LOC_Os02g54990	LOC_Os02g54990.2	-1.16122	TMS membrane protein/tumour differentially expressed protein, putative, expressed	3.67416e+23	function,membrane,membrane,membrane,membrane	24130017	0.15334	0.460521	1.05798	156	0.842362	1	0.359076	375.274	165.045	1.05798	0.388518	11.1571	4.41553	1	1	1	156	156	156	0.53399	0.00104739	0.0372204	2.99395	2.92036	3.41372	2.50058	3.32648	2.66141	3.50097	2.33975	0.0847168	-0.0847168	1.05124	-1.05124	0.850362	-0.680928	1.25212	-1.42156	-0.913144	-0.665064	0.174492	-0.321668
24095766	LOC_Os10g34930	LOC_Os10g34930.1	-1.12623	secretory protein, putative, expressed	69505623	response to stress,cell	24095766	0.079168	0.960585	1.05853	156	1.60452	1	0.225092	494.289	165.131	1.05853	1.55988	17.7383	0.0987358	1	1	1	156	156	156	0.213553	4.271e-05	0.753772	1.76121	1.53839	2.18488	1.11472	2.26827	1.25416	2.1015	0.975272	0.219987	-0.219987	1.05652	-1.05652	1.22116	-0.781185	0.891878	-1.33185	-1.07017	-1.0141	-0.166767	-0.278889
24137134	LOC_Os09g39980	LOC_Os09g39980.1	-1.12554	ubiquitin family protein, putative, expressed	3674	function	24137134	0.099542	0.511421	1.09669	156	1.4018	1	0.267241	457.77	171.084	1.09669	8.27495	9.07928	4.94735	1	1	1	156	156	156	0.00458248	0.00301761	0.0275666	1.22737	0.774896	1.38897	0.613294	1.44028	1.01446	1.33767	0.212124	0.518631	-0.518631	0.889089	-0.889089	1.0067	0.0305581	0.771474	-1.80874	-0.77568	-0.425816	-0.102612	-0.802341
24126901	LOC_Os03g43840	LOC_Os03g43840.1	-1.11422	LSD1 zinc finger domain containing protein, expressed	8.21961e+43	cell death,nucleobase, nucleoside, nucleotide and nucleic acid metabolism,morphogenesis,signal transduction,response to endogenous stimulus,response to stress,metabolism,cellular process,response to biotic stimulus,transcription factor activity,biosynthesis	24126901	0.0865161	0.505818	1.10752	156	1.02712	1	0.26229	414.461	172.773	1.10752	0.39503	13.1449	4.3317	1	1	1	156	156	156	0.530587	0.000389838	0.0390426	1.97297	1.88905	2.34917	1.51284	2.25219	1.69374	2.44616	1.33194	0.10411	-0.10411	1.03759	-1.03759	0.796948	-0.588728	1.27823	-1.48645	-0.836334	-0.558452	0.193966	-0.361798
24124049	LOC_Os03g46330	LOC_Os03g46330.1	-1.09452	pattern formation protein EMB30, putative, expressed	30234,9790,3,5737,9653,9987,7275,9791,16043,8152,5515,7049,16049,6810,8150,30154,5215,5086,32012,5622,5086,5622,32012	enzyme regulator activity,embryonic development,reproduction,cytoplasm,morphogenesis,cellular process,development,post-embryonic development,cell organization and biogenesis,metabolism,protein binding,cell cycle,cell growth,transport,process,cell differentiation,transporter activity,ARF guanyl-nucleotide exchange factor activity,regulation of ARF protein signal transduction,intracellular,ARF guan…	24124049	0	0.920094	1.03108	156	1.25363	1	0.14108	466.886	160.849	1.03108	4.04687	17.7343	5.70263	1	1	1	156	156	156	0.045975	4.27902e-05	0.0181356	2.38835	2.0547	2.57075	1.8723	2.53955	2.23716	2.60196	1.50744	0.429594	-0.429594	0.899302	-0.899302	0.818936	0.0402516	0.979668	-1.83885	-0.698456	-0.302389	0.0624174	-0.729719
24150401	LOC_Os05g01520	LOC_Os05g01520.1	-1.0859	ECT protein, putative, expressed	582981503674	cytosol,process,function	24150401	0.0539975	0.529723	1.10764	156	1.5606	1	0.306358	459.095	172.792	1.10764	0.602355	33.4019	1.40306	1	1	1	156	156	156	0.438856	3.95565e-08	0.238013	1.11302	0.986229	1.68933	0.409919	1.84948	0.37656	1.52918	0.443277	0.105723	-0.105723	1.06683	-1.06683	1.33391	-1.12246	0.799755	-1.0112	-1.27941	-1.47292	-0.320296	0.066717
24128920	LOC_Os02g07750	LOC_Os02g07750.1	-1.08358	cell cycle control protein, putative, expressed	1.60207e+27	membrane,transport,Golgi apparatus,membrane,membrane,membrane	24128920	0.139041	0.677161	1.03419	156	1.09458	1	0.289897	431.712	161.333	1.03419	4.04102	7.88614	4.47236	1	1	1	156	156	156	0.0461302	0.00561848	0.0360365	2.56827	2.27765	2.81188	2.03404	2.80432	2.33222	2.81944	1.73586	0.362034	-0.362034	0.968965	-0.968965	0.950133	-0.226066	0.987797	-1.71186	-0.777839	-0.472098	0.0151173	-0.596364
24122130	LOC_Os03g26910	LOC_Os03g26910.1	-1.06935	uncharacterized glycosyl hydrolase Rv2006/MT2062, putative, expressed	9.98738e+44	cellular process,catalytic activity,biosynthesis,component,hydrolase activity,metabolism,carbohydrate metabolism,catalytic activity,trehalose biosynthesis,catalytic activity,trehalose biosynthesis	24122130	0.0223556	0.733603	1.03174	156	1.12117	1	0.244763	434.335	160.951	1.03174	2.33434	31.0711	0.280566	1	1	1	156	156	156	0.128574	1.06866e-07	0.597083	2.55126	2.32357	2.93262	1.94221	3.007	2.09553	2.85824	1.78889	0.241522	-0.241522	1.05055	-1.05055	1.20834	-0.725299	0.892763	-1.37581	-0.990413	-0.911474	-0.148757	-0.306634
24134499	LOC_Os02g54870	LOC_Os02g54870.1	-1.05581	expressed protein	905861393700	biosynthesis,nucleobase, nucleoside, nucleotide and nucleic acid metabolism,transcription factor activity	24134499	0	1.22535	1.01022	156	1.61905	1	0.13578	510.56	157.594	1.01022	9.29575	1.62782	17.7979	1	1	1	156	156	156	0.00269895	0.203902	4.15256e-05	2.17113	1.58527	2.00078	1.75562	1.88839	2.45387	2.11318	1.05737	0.68985	-0.68985	0.288679	-0.288679	0.0239831	1.35572	0.553375	-1.93307	-0.245161	0.565488	0.224793	-1.39651
24102890	LOC_Os04g53230	LOC_Os04g53230.1	-1.05496	aminomethyltransferase, putative, expressed	5.84058e+65	ribosome,cytosol,transferase activity,mitochondrion,plastid,metabolism,cellular process,membrane,extracellular,process,aminomethyltransferase activity,glycine catabolism,cytoplasm,aminomethyltransferase activity,cytoplasm,glycine catabolism	24102890	0.0180718	1.34115	0.998719	156	1.67466	1	0.137453	520.366	155.8	0.998719	3.0481	14.6508	1.22365	1	1	1	156	156	156	0.0828004	0.000186879	0.270348	2.11252	1.76397	2.35531	1.52119	2.41916	1.80588	2.29145	1.2365	0.408401	-0.408401	0.977362	-0.977362	1.127	-0.310198	0.827723	-1.64453	-0.834119	-0.613281	-0.127707	-0.569384
24123880	LOC_Os03g19780	LOC_Os03g19780.1	-0.996	expressed protein	5.63491e+19	nucleus,biosynthesis,transcription factor activity,nucleobase, nucleoside, nucleotide and nucleic acid metabolism,plastid	24123880	1.38778e-17	0.651888	1.05756	156	1.11251	1	0.119471	447.231	164.979	1.05756	2.27381	13.7217	7.34145	1	1	1	156	156	156	0.133599	0.000293784	0.00749191	1.56639	1.33223	1.73693	1.16169	1.64363	1.48915	1.83023	0.834226	0.356355	-0.356355	0.875407	-0.875407	0.591442	0.121269	1.15937	-1.87208	-0.575239	-0.154478	0.186596	-0.654926
24093587	LOC_Os10g26990	LOC_Os10g26990.1	-0.944525	OsFBK23 - F-box domain and kelch repeat containing protein, expressed	3674551555155520	function,protein binding,protein binding,protein binding	24093587	0.0327916	0.754013	1.04859	156	1.25398	1	0.177362	462.436	163.58	1.04859	12.3194	5.05448	9.40407	1	1	1	156	156	156	0.000586161	0.0259635	0.00255268	1.87792	1.31052	1.81861	1.36983	1.85444	1.9014	1.78278	0.838254	0.739308	-0.739308	0.584752	-0.584752	0.678125	0.800491	0.491379	-1.97	-0.448784	0.0469568	-0.0716614	-1.06314
24132146	LOC_Os02g09920	LOC_Os02g09920.1	-0.924251	PHD-finger domain containing protein, putative, expressed	6464,16043,9628,9791,3,166,3677,16740,6139,9058,5575,5634,5515,7275,9653,5515,5515,5515	protein modification,cell organization and biogenesis,response to abiotic stimulus,post-embryonic development,reproduction,nucleotide binding,DNA binding,transferase activity,nucleobase, nucleoside, nucleotide and nucleic acid metabolism,biosynthesis,component,nucleus,protein binding,development,morphogenesis,protein binding,protein binding,protein binding	24132146	0.0749787	0.561668	1.09004	156	1.00946	1	0.199971	425.378	170.046	1.09004	0.525689	7.93544	4.44414	1	1	1	156	156	156	0.469511	0.00547477	0.0366195	1.92865	1.82765	2.19345	1.56285	2.09712	1.76018	2.28978	1.36553	0.15992	-0.15992	0.998476	-0.998476	0.693418	-0.373577	1.30353	-1.62338	-0.630591	-0.336932	0.192661	-0.394657
24095236	LOC_Os10g26540	LOC_Os10g26540.1	-0.897962	expressed protein	588636748150	plasma membrane,function,process	24095236	0.0720947	0.565621	1.02767	156	0.814268	1	0.246249	393.092	160.316	1.02767	1.518	10.6488	2.43094	1	1	1	156	156	156	0.219776	0.00135333	0.120988	3.13149	2.97326	3.40124	2.70351	3.38023	2.88275	3.42224	2.52428	0.232885	-0.232885	1.0269	-1.0269	0.965079	-0.499309	1.08873	-1.5545	-0.697724	-0.497486	0.0420056	-0.358471
24134040	LOC_Os02g09420	LOC_Os02g09420.1	-0.886438	cyclase family protein, putative, expressed	81503674	process,function	24134040	0	0.797718	1.01041	156	1.32792	1	0.0964542	485.124	157.624	1.01041	3.2309	1.65395	13.5525	1	1	1	156	156	156	0.074195	0.200328	0.000319143	1.13867	0.817912	1.09304	0.863543	0.924949	1.35239	1.26113	0.374693	0.520377	-0.520377	0.37232	-0.37232	-0.173079	1.21383	0.91772	-1.95847	-0.229497	0.427444	0.336182	-0.977699
24114349	LOC_Os01g54940	LOC_Os01g54940.1	-0.871887	dehydrogenase, putative, expressed	3.82482e+62	catalytic activity,metabolism,mitochondrion,binding,zinc ion binding,oxidoreductase activity,oxidation reduction,zinc ion binding,oxidoreductase activity,oxidation reduction,oxidoreductase activity,zinc ion binding,oxidoreductase activity,oxidation reduction	24114349	0.0132726	0.451156	1.08482	156	0.925019	1	0.147342	412.117	169.232	1.08482	8.01048	9.53754	8.19906	1	1	1	156	156	156	0.00526323	0.00238358	0.004768	1.66524	1.27874	1.71242	1.23156	1.71016	1.62032	1.71468	0.842797	0.600971	-0.600971	0.747699	-0.747699	0.740666	0.461277	0.754732	-1.95667	-0.480864	-0.0898411	0.00452307	-0.777523
24143843	LOC_Os06g15700	LOC_Os06g15700.1	-0.859436	expressed protein	557536747275	component,function,development	24143843	0.0116873	0.9098	1.05003	156	1.26649	1	0.0959122	476.283	163.804	1.05003	0.114444	10.0793	2.70151	1	1	1	156	156	156	0.735596	0.00180697	0.102267	1.80721	1.86443	2.12655	1.54509	1.95895	1.65547	2.29414	1.43471	-0.0985935	0.0985935	1.00198	-1.00198	0.424367	-0.621554	1.5796	-1.38241	-0.581456	-0.303477	0.335194	-0.220765
24145271	LOC_Os12g43100	LOC_Os12g43100.1	-0.859169	deoxyhypusine hydroxylase, putative, expressed	1.60205e+28	membrane,binding,process,cytosol,thylakoid,metabolism,catalytic activity	24145271	1.38778e-17	0.753131	1.01649	156	1.2176	1	0.112244	467.946	158.573	1.01649	9.08662	3.86661	9.79424	1	1	1	156	156	156	0.00300621	0.0510306	0.00208993	1.48435	0.976128	1.396	1.06448	1.38629	1.58241	1.40571	0.546544	0.737649	-0.737649	0.481187	-0.481187	0.453003	1.0223	0.509371	-1.98467	-0.331527	0.196115	0.0194181	-1.03587
24122173	LOC_Os03g19680	LOC_Os03g19680.1	-0.826861	enoyl-CoA hydratase/isomerase family protein, putative, expressed	8.15238e+27	metabolism,catalytic activity,peroxisome,catalytic activity,metabolism,catalytic activity,metabolism	24122173	0	0.811528	1.02679	156	1.01303	1	0.105468	440.851	160.18	1.02679	2.13905	14.7424	2.52567	1	1	1	156	156	156	0.145603	0.000178771	0.114032	2.85011	2.62735	3.03113	2.44633	3.02148	2.67874	3.04078	2.21392	0.366635	-0.366635	0.962514	-0.962514	0.930756	-0.197486	0.994273	-1.72754	-0.584805	-0.342749	0.0192958	-0.464816
24155245	LOC_Os11g43820	LOC_Os11g43820.1	-0.789357	myristoyl-acyl carrier protein thioesterase, chloroplast precursor, putative, expressed	9.05868e+60	biosynthesis,transport,hydrolase activity,transferase activity,metabolism,cellular process,lipid metabolism,plastid,transporter activity,thiolester hydrolase activity,fatty acid biosynthesis,thiolester hydrolase activity,fatty acid biosynthesis,thiolester hydrolase activity	24155245	0	0.915023	1.03047	156	1.24282	1	0.140868	465.836	160.754	1.03047	0.113055	26.4294	0.14168	1	1	1	156	156	156	0.737144	8.0828e-07	0.707128	2.23199	2.17629	2.63	1.77828	2.68903	1.77495	2.57096	1.78161	0.0703682	-0.0703682	1.07591	-1.07591	1.22505	-1.08431	0.926765	-1.0675	-0.851717	-0.914078	-0.118065	0.00665475
24116107	LOC_Os01g36940	LOC_Os01g36940.1	-0.773255	OsFBX13 - F-box domain containing protein, expressed	81503674	process,function	24116107	0.0106249	0.394663	1.07835	156	0.943826	1	0.103774	423.684	168.223	1.07835	0.955456	8.86258	4.46247	1	1	1	156	156	156	0.329848	0.00337546	0.0362397	1.10797	0.968009	1.27338	0.802597	1.19212	1.02381	1.35464	0.581382	0.274988	-0.274988	0.924984	-0.924984	0.605685	-0.055708	1.24428	-1.79426	-0.470784	-0.168313	0.162512	-0.44243
24141641	LOC_Os06g46366	LOC_Os06g46366.1	-0.745186	zinc finger, C3HC4 type, domain containing protein, expressed	548881505575	binding,process,component	24141641	0.0289851	0.560229	1.02828	156	0.777903	1	0.176618	393.831	160.411	1.02828	0.398233	14.8433	0.47125	1	1	1	156	156	156	0.528927	0.000170246	0.493432	2.67488	2.5927	2.96169	2.30589	2.95808	2.39167	2.9653	2.22011	0.133478	-0.133478	1.06527	-1.06527	1.05355	-0.786589	1.07699	-1.34395	-0.655798	-0.56641	0.0072163	-0.171559
[truncated: 17 more columns]

## Sheet: Tol-72_vs_Tol24_Upregulated
PACID of chk-tas	Gene Name	Transcript Name	Fold Change	Gene Description	GO ID	GO Description	PACID of Tol-72_vs_Tol-24	Variance_Lane	Variance_Scale	Chi_Sq_Div_DF	_DF_	SampleVariance	Variance_Residual	RSquare	N2LL	AIC	AICC	F_T3_Phenotyoe	F_T3_Time_Point	F_T3_Phenotyoe_Time_Point	NDF_T3_Phenotyoe	NDF_T3_Time_Point	NDF_T3_Phenotyoe_Time_Point	DDF_T3_Phenotyoe	DDF_T3_Time_Point	DDF_T3_Phenotyoe_Time_Point	PrF_T3_Phenotyoe	PrF_T3_Time_Point	PrF_T3_Phenotyoe_Time_Point	Lsmean Phenotyoe S _	Lsmean Phenotyoe T _	Lsmean Time_Point 24	Lsmean Time_Point 72	Lsmean Phenotyoe*Time_Point S 24	Lsmean Phenotyoe*Time_Point S 72	Lsmean Phenotyoe*Time_Point T 24	Lsmean Phenotyoe*Time_Point T 72	Std Lsmean Phenotyoe S _	Std Lsmean Phenotyoe T _	Std Lsmean Time_Point 24	Std Lsmean Time_Point 72	Std Lsmean Phenotyoe*Time_Point S 24	Std Lsmean Phenotyoe*Time_Point S 72	Std Lsmean Phenotyoe*Time_Point T 24	Std Lsmean Phenotyoe*Time_Point T 72	Diff of Time_Point = (72)-(24)	Diff of Phenotyoe*Time_Point = (S 72)-(S 24)	Diff of Phenotyoe*Time_Point = (T 24)-(S 24)	Diff of Phenotyoe*Time_Point = (T 72)-(S 72)
24104086	LOC_Os04g50030	LOC_Os04g50030.1	0.886815	DNA binding protein, putative, expressed	81505575	process,component	24104086	0	1.1456	0.991092	156	1.25458	1	0.0918798	482.081	154.61	0.991092	1.6217	11.2417	2.85552	1	1	1	156	156	156	0.204749	0.0010038	0.0930584	3.30693	3.53088	3.12408	3.71372	3.16069	3.45316	3.08747	3.97429	-0.357942	0.357942	-0.942414	0.942414	-0.825383	0.109499	-1.05945	1.77533	0.589639	0.292463	-0.0732228	0.521129
24123429	LOC_Os03g10590	LOC_Os03g10590.1	0.949817	splicing factor, putative, expressed	557536748150	component,function,process	24123429	0.0438285	0.77253	0.966673	156	1.05556	1	0.207856	445.592	150.801	0.966673	2.25976	14.7356	1.07226	1	1	1	156	156	156	0.134796	0.000179354	0.302038	1.8767	2.11053	1.59924	2.38799	1.56286	2.19054	1.63562	2.58544	-0.303149	0.303149	-1.02259	1.02259	-1.11692	0.510622	-0.928265	1.53456	0.788748	0.62768	0.0727569	0.394894
24112844	LOC_Os07g48660	LOC_Os07g48660.1	1.21602	bZIP transcription factor domain containing protein, expressed	9.71961e+63	response to endogenous stimulus,nucleobase, nucleoside, nucleotide and nucleic acid metabolism,transcription factor activity,response to stress,DNA binding,nucleus,biosynthesis,transcription factor activity,sequence-specific DNA binding,protein dimerization activity,regulation of transcription, DNA-dependent,transcription factor activity,regulation of transcription, DNA-dependent,sequence-specifi…	24112844	0.182014	0.525142	0.921502	156	1.14398	1	0.302233	451.03	143.754	0.921502	1.35853	9.80893	2.431	1	1	1	156	156	156	0.245572	0.00207429	0.120983	0.953638	1.13533	0.557996	1.53097	0.588675	1.3186	0.527318	1.74334	-0.194404	0.194404	-1.04105	1.04105	-0.975402	0.586593	-1.1067	1.49551	0.972974	0.729925	-0.0613569	0.42474
24116264	LOC_Os01g09670	LOC_Os01g09670.1	1.22044	pollen-specific protein SF21, putative, expressed	301543674	cell differentiation,function	24116264	0.235957	0.555121	0.954546	156	1.10459	1	0.463373	407.698	148.909	0.954546	0.276998	13.6499	0.00398069	1	1	1	156	156	156	0.599423	0.000304276	0.949773	2.27086	2.34127	1.69163	2.9205	1.6522	2.88952	1.73105	2.95149	-0.0617864	0.0617864	-1.07834	1.07834	-1.14753	1.02396	-1.00914	1.13272	1.22888	1.23732	0.0788528	0.061971
24103680	LOC_Os04g32310	LOC_Os04g32310.1	1.39078	serine/threonine-protein kinase NAK, putative, expressed	8.15216e+47	metabolism,kinase activity,protein modification,nucleotide binding,plasma membrane,cellular process,protein kinase activity,ATP binding,protein amino acid phosphorylation,protein kinase activity,ATP binding,protein amino acid phosphorylation	24103680	0.241913	1.1189	0.956332	156	1.49629	1	0.285582	495.501	149.188	0.956332	6.21891	5.79511	8.38087	1	1	1	156	156	156	0.0136821	0.0172386	0.00433593	2.09096	2.54349	1.8845	2.74994	1.9209	2.26101	1.8481	3.23887	-0.458242	0.458242	-0.87637	0.87637	-0.802648	-0.113835	-0.950092	1.86658	0.865444	0.340113	-0.0728028	0.97786
24127179	LOC_Os03g13560	LOC_Os03g13560.1	1.5004	hydroxyproline-rich glycoprotein family protein, putative, expressed	815036745829	process,function,cytosol	24127179	0.28467	0.699486	0.977207	156	1.303	1	0.485819	424.446	152.444	0.977207	0.00189959	12.0199	2.99904	1	1	1	156	156	156	0.965292	0.000680231	0.0852904	3.40549	3.39934	2.77431	4.03052	2.89948	3.9115	2.64914	4.14954	0.00521878	-0.00521878	-1.06676	1.06676	-0.854177	0.864615	-1.27934	1.2689	1.25621	1.01202	-0.250334	0.238043
24149770	LOC_Os05g08930	LOC_Os05g08930.1	1.60925	chloroplast lumen common family protein, putative, expressed	54888150	binding,process	24149770	0	3.2641	0.979577	156	3.66294	1	0.113365	647.312	152.814	0.979577	1.39005	16.0745	1.86781	1	1	1	156	156	156	0.240192	9.41466e-05	0.173693	1.79799	2.15092	1.37438	2.57453	1.40247	2.19351	1.34629	2.95554	-0.294411	0.294411	-1.00117	1.00117	-0.954306	0.365484	-1.04803	1.63686	1.20015	0.791047	-0.0561782	0.762027
24115423	LOC_Os01g61830	LOC_Os01g61830.1	1.65658	zinc finger C-x8-C-x5-C-x3-H type family protein, expressed	3676815054885580	nucleic acid binding,process,binding,component	24115423	0.425692	0.488891	0.975045	156	1.31717	1	0.641804	376.501	152.107	0.975045	0.0637931	14.991	0.0445265	1	1	1	156	156	156	0.800931	0.000158512	0.833152	3.69484	3.66482	2.86408	4.49558	2.89164	4.49805	2.83653	4.49311	0.0198739	-0.0198739	-1.07986	1.07986	-1.04338	1.08313	-1.11633	1.07659	1.63149	1.60641	-0.0551121	-0.00494073
24143870	LOC_Os06g08490	LOC_Os06g08490.1	1.74089	X0001, putative, expressed	36748150	function,process	24143870	0.485136	0.691184	0.984853	156	1.5047	1	0.566824	423.72	153.637	0.984853	0.318793	10.2379	4.28235	1	1	1	156	156	156	0.573145	0.00166686	0.0401595	4.09742	4.01902	3.33145	4.78499	3.51433	4.68051	3.14857	4.88946	0.0574358	-0.0574358	-1.06481	1.06481	-0.796868	0.91174	-1.33276	1.21788	1.45354	1.16618	-0.365761	0.208954
24109869	LOC_Os07g39310	LOC_Os07g39310.1	1.80813	ZOS7-06 - C2H2 zinc finger protein, expressed	3700,9719,7165,5488,5515,3676,9791,3,6139,9058,5634	transcription factor activity,response to endogenous stimulus,signal transduction,binding,protein binding,nucleic acid binding,post-embryonic development,reproduction,nucleobase, nucleoside, nucleotide and nucleic acid metabolism,biosynthesis,nucleus	24109869	0.511281	0.748078	0.976276	156	1.55693	1	0.545624	437.619	152.299	0.976276	2.80044	9.94015	5.25847	1	1	1	156	156	156	0.0962422	0.00193982	0.0231758	3.44455	3.68843	2.82952	4.30347	2.87468	4.01443	2.78437	4.5925	-0.173451	0.173451	-1.04829	1.04829	-0.984064	0.637161	-1.11252	1.45943	1.47394	1.13975	-0.090309	0.578068
24158238	LOC_Os11g17380	LOC_Os11g17380.1	1.81797	protein kinase domain containing protein, expressed	1.66163e+43	nucleotide binding,kinase activity,protein modification,protein kinase activity,ATP binding,protein amino acid phosphorylation,structural molecule activity,protein kinase activity,ATP binding,protein amino acid phosphorylation,structural molecule activity	24158238	0.168143	2.10468	0.972305	156	2.9474	1	0.253383	597.693	151.68	0.972305	0.586775	15.7404	2.29802	1	1	1	156	156	156	0.444826	0.000110495	0.131563	1.43684	1.62886	0.813863	2.25184	0.907854	1.96583	0.719873	2.53785	-0.139802	0.139802	-1.04694	1.04694	-0.910081	0.630477	-1.18381	1.46341	1.43798	1.05798	-0.187981	0.572017
24130614	LOC_Os02g47580	LOC_Os02g47580.1	1.86827	expressed protein	81503674	process,function	24130614	0.383213	1.17292	0.977919	156	1.91375	1	0.4185	501.744	152.555	0.977919	0.0209353	12.0148	4.43703	1	1	1	156	156	156	0.885142	0.000681962	0.0367679	3.14072	3.167	2.411	3.89671	2.58915	3.69229	2.23286	4.10113	-0.0186933	0.0186933	-1.05686	1.05686	-0.803409	0.766023	-1.3103	1.34769	1.48571	1.10314	-0.35629	0.408847
24102359	LOC_Os04g42200	LOC_Os04g42200.1	1.88015	expressed protein	9.53661e+28	plastid,nucleobase, nucleoside, nucleotide and nucleic acid metabolism,RNA binding,RNA binding,structural constituent of ribosome,protein biosynthesis,large ribosomal subunit	24102359	0.366187	2.13153	0.950432	156	2.95978	1	0.313224	595.231	148.267	0.950432	0.0604511	9.80134	3.23865	1	1	1	156	156	156	0.806107	0.00208235	0.0738525	1.78972	1.85107	1.10486	2.53593	1.29872	2.28071	0.910994	2.79115	-0.0448206	0.0448206	-1.04542	1.04542	-0.76218	0.672539	-1.32866	1.41831	1.43107	0.981988	-0.387728	0.510437
24140226	LOC_Os06g05160	LOC_Os06g05160.1	1.97517	sulfate transporter, putative, expressed	6.81052e+51	transport,transporter activity,cellular process,component,transporter activity,transport,transmembrane transport,integral to membrane,transporter activity,transport,integral to membrane,transmembrane transport	24140226	0.406753	0.471458	0.944261	156	1.35494	1	0.616284	393.651	147.305	0.944261	0.370536	16.4935	5.20021	1	1	1	156	156	156	0.543597	7.70716e-05	0.0239384	2.38442	2.46104	1.57865	3.26681	1.68384	3.08501	1.47345	3.44862	-0.048503	0.048503	-1.06879	1.06879	-0.935585	0.838579	-1.20199	1.29899	1.68817	1.40116	-0.210392	0.363615
24117221	LOC_Os01g01520	LOC_Os01g01520.1	2.08883	transferase family protein, putative, expressed	1.67408e+22	transferase activity,metabolism,process,transferase activity, transferring groups other than amino-acyl groups,transferase activity, transferring groups other than amino-acyl groups	24117221	0.819814	0.989152	0.982082	156	2.12311	1	0.560463	481.562	153.205	0.982082	0.0114917	9.42102	3.06758	1	1	1	156	156	156	0.914768	0.00253054	0.0818337	3.66012	3.64227	2.75264	4.54975	2.90742	4.41282	2.59785	4.68668	0.0106378	-0.0106378	-1.07071	1.07071	-0.886267	0.907542	-1.25515	1.23387	1.79711	1.5054	-0.309572	0.273862
24094415	LOC_Os10g42030	LOC_Os10g42030.1	2.0925	expressed protein	0	0	24094415	0.282256	1.45687	0.990306	156	2.64466	1	0.359422	558.818	154.488	0.990306	0.396188	18.9344	2.73738	1	1	1	156	156	156	0.529985	2.43594e-05	0.100036	1.47925	1.61484	0.679004	2.41509	0.789417	2.16908	0.568592	2.6611	-0.0829559	0.0829559	-1.06211	1.06211	-0.927016	0.761104	-1.19721	1.36312	1.73608	1.37966	-0.220825	0.492017
24149375	LOC_Os12g39980	LOC_Os12g39980.1	2.12777	kinesin motor domain containing protein, putative, expressed	3.77482e+38	motor activity,metabolism,nucleotide binding,cellular process,microtubule motor activity,ATP binding,microtubule-based movement,microtubule motor activity,ATP binding,microtubule-based movement	24149375	0.477838	1.31515	0.960442	156	2.49724	1	0.49597	524.603	149.829	0.960442	5.81836	17.3783	0.55846	1	1	1	156	156	156	0.0170205	5.06291e-05	0.456006	2.39883	2.87105	1.64421	3.62568	1.48125	3.31642	1.80717	3.93494	-0.24997	0.24997	-1.0489	1.0489	-1.22142	0.721484	-0.87637	1.37631	1.98147	1.83518	0.32592	0.618516
24147819	LOC_Os12g07230	LOC_Os12g07230.1	2.15315	CAMK_CAMK_like.45 - CAMK includes calcium/calmodulin depedent protein kinases, expressed	1.6302e+52	kinase activity,response to endogenous stimulus,signal transduction,protein binding,cytosol,protein modification,plasma membrane,protein kinase activity,ATP binding,protein amino acid phosphorylation,protein kinase activity,ATP binding,protein amino acid phosphorylation	24147819	0.465683	0.914149	0.943197	156	1.91937	1	0.521907	480.413	147.139	0.943197	0.807907	15.9519	3.62984	1	1	1	156	156	156	0.370125	9.9839e-05	0.0585922	2.15017	2.30214	1.31064	3.14167	1.39571	2.90463	1.22556	3.37871	-0.0884366	0.0884366	-1.06556	1.06556	-0.966543	0.78967	-1.16458	1.34145	1.83103	1.50892	-0.170149	0.474083
24136282	LOC_Os09g36420	LOC_Os09g36420.1	2.21017	hsp90 protein, expressed	9.60782e+85	response to biotic stimulus,process,plasma membrane,protein binding,cytosol,cell wall,response to abiotic stimulus,response to stress,nucleotide binding,ATP binding,unfolded protein binding,protein folding,response to stress,ATP binding,protein folding,response to stress,unfolded protein binding,ATP binding,protein folding,response to stress,unfolded protein binding	24136282	0.7126	1.39325	0.987416	156	2.67041	1	0.504324	531.064	154.037	0.987416	0.836923	8.90909	7.33608	1	1	1	156	156	156	0.36169	0.00329515	0.00751332	3.46994	3.64993	2.72129	4.39858	2.89774	4.04214	2.54484	4.75502	-0.111594	0.111594	-1.03992	1.03992	-0.821125	0.597936	-1.25872	1.48191	1.67729	1.1444	-0.352899	0.712878
24095933	LOC_Os10g35210	LOC_Os10g35210.1	2.2919	expressed protein	0	0	24095933	0.696206	0.669625	0.90314	156	2.03084	1	0.614135	465.233	140.89	0.90314	2.39731	12.4966	5.44974	1	1	1	156	156	156	0.123571	0.00053686	0.020846	1.52648	1.77301	0.689648	2.60985	0.752234	2.30073	0.627061	2.91897	-0.135886	0.135886	-1.0584	1.0584	-0.989409	0.717636	-1.1274	1.39917	1.9202	1.5485	-0.125173	0.618234
24106615	LOC_Os04g44800	LOC_Os04g44800.1	2.36046	expressed protein	815055753674	process,component,function	24106615	0.745209	1.19249	0.991137	156	2.60632	1	0.570193	506.243	154.617	0.991137	0.284499	13.7973	2.00234	1	1	1	156	156	156	0.594527	0.000283116	0.15905	4.28025	4.37677	3.2763	5.38071	3.35607	5.20443	3.19654	5.557	-0.0492441	0.0492441	-1.07371	1.07371	-0.992317	0.893829	-1.15511	1.2536	2.10441	1.84836	-0.159534	0.352565
24147005	LOC_Os12g39110	LOC_Os12g39110.1	2.4052	zinc finger, C3HC4 type domain containing protein, expressed	5488	binding	24147005	0.630828	2.1454	0.99162	156	3.46757	1	0.41071	593.518	154.693	0.99162	0.560391	15.2109	0.990203	1	1	1	156	156	156	0.45523	0.000142548	0.321234	3.55817	3.3764	2.3855	4.54907	2.59719	4.51914	2.1738	4.579	0.0900561	-0.0900561	-1.07192	1.07192	-0.86215	1.04226	-1.28168	1.10157	2.16357	1.92195	-0.423396	0.0598536
24101343	LOC_Os08g27860	LOC_Os08g27860.1	2.45943	EARLY flowering protein, putative, expressed	815036749628	process,function,response to abiotic stimulus	24101343	1.15281	1.00072	0.979947	156	2.59344	1	0.636721	486.302	152.872	0.979947	0.115225	7.78306	10.8279	1	1	1	156	156	156	0.734729	0.00593173	0.00123628	3.71575	3.77271	2.79061	4.69786	3.03822	4.39328	2.543	5.00243	-0.0313806	0.0313806	-1.05071	1.05071	-0.77789	0.715129	-1.32353	1.38629	1.90725	1.35506	-0.495222	0.609146
24117052	LOC_Os01g49360	LOC_Os01g49360.1	2.4661	FAD-binding and arabino-lactone oxidase domains containing protein, putative, expressed	1.60204e+72	membrane,catalytic activity,binding,metabolism,cell,UDP-N-acetylmuramate dehydrogenase activity,oxidoreductase activity,FAD binding,oxidation reduction,D-arabinono-1,4-lactone oxidase activity,membrane,D-arabinono-1,4-lactone oxidase activity,membrane,oxidation reduction,oxidoreductase activity,FAD binding	24117052	0.839941	1.19601	0.929854	156	2.94981	1	0.446027	566.488	145.057	0.929854	0.0257111	9.91825	6.03897	1	1	1	156	156	156	0.872815	0.00196162	0.0150884	0.949408	0.914296	-0.0321392	1.89584	0.254476	1.64434	-0.318755	2.14735	0.0191763	-0.0191763	-1.05296	1.05296	-0.73989	0.778242	-1.36602	1.32767	1.92798	1.38986	-0.573231	0.503007
24135206	LOC_Os02g32110	LOC_Os02g32110.1	2.5176	exostosin family domain containing protein, expressed	5.976e+43	carbohydrate metabolism,cellular process,membrane,transferase activity,metabolism,Golgi apparatus,catalytic activity,biosynthesis,membrane,membrane	24135206	0.81171	1.76637	0.967955	156	3.1374	1	0.482249	565.566	151.001	0.967955	1.29177	10.7888	5.70517	1	1	1	156	156	156	0.257465	0.00126088	0.0181103	3.01059	3.26315	2.14346	4.13028	2.28257	3.7386	2.00436	4.52195	-0.133129	0.133129	-1.04726	1.04726	-0.900613	0.634355	-1.19391	1.46017	1.98681	1.45603	-0.278216	0.783347
24148489	LOC_Os12g44340	LOC_Os12g44340.1	2.52971	ATMAP70 protein, putative, expressed	1.60436e+20	cell organization and biogenesis,cytoskeleton,plasma membrane,protein binding,cellular process	24148489	1.13132	1.45107	0.950365	156	3.17188	1	0.570554	545.346	148.257	0.950365	0.156509	9.57232	3.57528	1	1	1	156	156	156	0.692932	0.00234144	0.0604997	2.73198	2.65025	1.62157	3.76066	1.85774	3.60622	1.3854	3.91511	0.0407866	-0.0407866	-1.06755	1.06755	-0.831825	0.913398	-1.30328	1.22171	2.1391	1.74848	-0.472336	0.308885
24138376	LOC_Os09g25420	LOC_Os09g25420.1	2.61785	ZOS9-06 - C2H2 zinc finger protein, expressed	548895363676	binding,plastid,nucleic acid binding	24138376	0.50491	1.404	0.915361	156	3.10754	1	0.417331	578.651	142.796	0.915361	0.69152	15.0407	8.21492	1	1	1	156	156	156	0.406919	0.000154747	0.0047286	0.773562	0.966774	-0.105788	1.84612	0.130575	1.41655	-0.34215	2.2757	-0.10253	0.10253	-1.03581	1.03581	-0.78495	0.579889	-1.28667	1.49173	1.95191	1.28598	-0.472725	0.859149
24093708	LOC_Os10g21312	LOC_Os10g21312.1	2.73052	chloroplast 30S ribosomal protein S18, putative, expressed	5.19895e+63	structural molecule activity,plastid,protein biosynthesis,ribosome,structural constituent of ribosome,protein biosynthesis,intracellular,ribosome,structural constituent of ribosome,intracellular,ribosome,protein biosynthesis,structural constituent of ribosome,intracellular,ribosome,protein biosynthesis	24093708	1.09192	2.50798	0.993463	156	4.19669	1	0.414553	624.951	154.98	0.993463	0.410152	9.13825	5.09268	1	1	1	156	156	156	0.522832	0.00292715	0.0254158	2.64174	2.81193	1.66141	3.79226	1.87616	3.40733	1.44667	4.17718	-0.0838208	0.0838208	-1.04952	1.04952	-0.837975	0.670334	-1.26106	1.4287	2.13084	1.53117	-0.429492	0.769857
24104972	LOC_Os04g06590	LOC_Os04g06590.1	3.09311	expressed protein	815036745623	process,function,cell	24104972	1.37993	1.71559	0.958374	156	4.25816	1	0.607922	575.57	149.506	0.958374	0.0545183	10.7142	7.03074	1	1	1	156	156	156	0.815686	0.00130935	0.00883942	2.70927	2.65678	1.4345	3.93155	1.75878	3.65976	1.11023	4.20334	0.0222802	-0.0222802	-1.05995	1.05995	-0.784652	0.829213	-1.33525	1.29069	2.49705	1.90099	-0.64855	0.543574
24118355	LOC_Os01g22954	LOC_Os01g22954.1	3.15191	serine carboxypeptidase, putative, expressed	1.95386e+37	protein metabolism,cell,hydrolase activity,serine carboxypeptidase activity,proteolysis and peptidolysis,serine carboxypeptidase activity,proteolysis and peptidolysis,serine carboxypeptidase activity,proteolysis and peptidolysis	24118355	1.58428	2.23366	0.960994	156	4.97976	1	0.584607	607.991	149.915	0.960994	2.58278	12.7318	0.760259	1	1	1	156	156	156	0.110054	0.00047791	0.384588	2.74899	3.15427	1.48562	4.41765	1.39292	4.10507	1.57831	4.73022	-0.147621	0.147621	-1.06799	1.06799	-1.13552	0.840276	-1.00046	1.2957	2.93203	2.71215	0.185394	0.625155
24124614	LOC_Os03g47830	LOC_Os03g47830.1	3.35863	argonaute, putative, expressed	40029,9719,6950,8152,7275,9987,3723,9607,9653,5737,4518,30154,5515,5634,3,9791,9790,5829,9628,5515,5515,5515	regulation of gene expression, epigenetic,response to endogenous stimulus,response to stress,metabolism,development,cellular process,RNA binding,response to biotic stimulus,morphogenesis,cytoplasm,nuclease activity,cell differentiation,protein binding,nucleus,reproduction,post-embryonic development,embryonic development,cytosol,response to abiotic stimulus,protein binding,protein binding,protein …	24124614	0.907254	2.44579	0.976087	156	4.81766	1	0.510912	619.848	152.27	0.976087	6.41602	18.6969	4.15555	1	1	1	156	156	156	0.012297	2.72207e-05	0.043187	2.33008	2.998	1.25349	4.07459	1.18829	3.47186	1.31868	4.67731	-0.246046	0.246046	-1.03922	1.03922	-1.08726	0.595164	-0.991194	1.48329	2.8211	2.28357	0.130387	1.20546
24110680	LOC_Os07g09470	LOC_Os07g09470.1	3.51361	ATPase, putative, expressed	5.62317e+31	cell,hydrolase activity,catabolism,nucleobase, nucleoside, nucleotide and nucleic acid metabolism,nucleotide binding,metabolism,ATP binding,ATP binding	24110680	1.68026	2.08727	0.926285	156	5.64107	1	0.63231	612.365	144.5	0.926285	0.386742	15.2153	0.734334	1	1	1	156	156	156	0.534925	0.000142243	0.392796	2.13855	2.29689	0.570008	3.86543	0.599932	3.67716	0.540084	4.0537	-0.0517646	0.0517646	-1.07731	1.07731	-1.05774	0.954215	-1.09687	1.2004	3.29542	3.07723	-0.0598478	0.376537
24131452	LOC_Os02g50630	LOC_Os02g50630.1	3.58543	E2F family transcription factor protein, putative, expressed	6.25937e+51	DNA metabolism,transcription factor activity,cell cycle,biosynthesis,nucleobase, nucleoside, nucleotide and nucleic acid metabolism,nucleus,DNA binding,transcription factor activity,regulation of transcription, DNA-dependent,transcription factor complex,transcription factor activity,transcription factor complex,regulation of transcription, DNA-dependent	24131452	1.86386	2.77832	0.997528	156	6.43318	1	0.592991	638.283	155.614	0.997528	2.478	15.0386	0.214404	1	1	1	156	156	156	0.117475	0.000154905	0.643983	4.48157	4.91473	2.96914	6.42716	2.81627	6.14687	3.12201	6.70744	-0.134189	0.134189	-1.07127	1.07127	-1.16599	0.897611	-0.976554	1.24493	3.45802	3.3306	0.305743	0.560566
24137491	LOC_Os09g33555	LOC_Os09g33555.1	3.64577	expressed protein	0	0	24137491	1.93005	1.94618	0.94874	156	5.65236	1	0.679893	592.034	148.003	0.94874	0.70312	13.8129	1.95002	1	1	1	156	156	156	0.40302	0.000280971	0.164568	3.00864	3.2081	1.45157	4.76517	1.51792	4.49936	1.38521	5.03098	-0.0646825	0.0646825	-1.07459	1.07459	-1.03156	0.90219	-1.11763	1.24699	3.3136	2.98144	-0.132707	0.531616
24098825	LOC_Os08g31850	LOC_Os08g31850.1	3.80419	expressed protein	557581503674	component,process,function	24098825	1.79272	1.88461	0.972356	156	5.47071	1	0.676134	584.37	151.688	0.972356	0.333719	14.6472	4.93041	1	1	1	156	156	156	0.56431	0.000187204	0.0278294	3.49103	3.62432	1.91174	5.20361	2.10125	4.88081	1.72222	5.52641	-0.0433499	0.0433499	-1.07064	1.07064	-0.947369	0.860669	-1.19392	1.28062	3.29188	2.77956	-0.379029	0.645602
24154284	LOC_Os05g09060	LOC_Os05g09060.1	3.88568	collagen alpha-2, putative, expressed	0	0	24154284	1.95446	2.02022	0.956888	156	6.26399	1	0.649722	616.585	149.274	0.956888	0.294723	15.7996	1.33243	1	1	1	156	156	156	0.587985	0.000107401	0.250138	2.31297	2.17616	0.447173	4.04196	0.661025	3.96492	0.233322	4.119	0.0409882	-0.0409882	-1.077	1.077	-0.948857	1.03083	-1.20514	1.12316	3.59478	3.30389	-0.427703	0.154083
24121168	LOC_Os01g44180	LOC_Os01g44180.1	4.02952	expressed protein	0	0	24121168	1.2719	2.11573	0.963254	156	5.92601	1	0.609676	620.466	150.268	0.963254	0.034968	19.1272	8.66202	1	1	1	156	156	156	0.851906	2.22621e-05	0.00374554	2.13765	2.18575	0.525467	3.79794	0.87994	3.39537	0.170994	4.20052	-0.0155987	0.0155987	-1.06125	1.06125	-0.831338	0.800141	-1.29115	1.32235	3.27247	2.51543	-0.708946	0.805147
24142487	LOC_Os06g39716	LOC_Os06g39716.1	4.03971	chloroplast 30S ribosomal protein S18, putative, expressed	6.41295e+63	protein biosynthesis,plastid,structural molecule activity,ribosome,structural constituent of ribosome,protein biosynthesis,intracellular,ribosome,structural constituent of ribosome,intracellular,ribosome,protein biosynthesis,structural constituent of ribosome,intracellular,ribosome,protein biosynthesis	24142487	2.60354	2.66688	0.991624	156	6.24788	1	0.594197	637.294	154.693	0.991624	1.75323	9.38812	10.2019	1	1	1	156	156	156	0.187408	0.0025737	0.00169762	3.43928	3.79955	2.03409	5.20475	2.28848	4.59009	1.77969	5.81941	-0.119037	0.119037	-1.04763	1.04763	-0.879521	0.641447	-1.21574	1.45381	3.17066	2.30161	-0.508784	1.22932
24131806	LOC_Os02g33220	LOC_Os02g33220.1	4.32521	diap1 protein, putative, expressed	0	0	24131806	1.68733	2.58919	0.986505	156	7.51168	1	0.620875	649.369	153.895	0.986505	0.0581071	19.2832	4.14299	1	1	1	156	156	156	0.80983	2.07007e-05	0.0434998	2.58402	2.51656	0.672476	4.4281	0.990996	4.17704	0.353957	4.67917	0.0192501	-0.0192501	-1.07177	1.07177	-0.88997	0.92847	-1.25356	1.21506	3.75563	3.18604	-0.637039	0.502129
24131786	LOC_Os02g30330	LOC_Os02g30330.1	4.3919	expressed protein	0	0	24131786	2.04477	2.37251	0.976435	156	7.11012	1	0.681004	621.215	152.324	0.976435	0.0692522	17.0441	5.03217	1	1	1	156	156	156	0.792776	5.93147e-05	0.026289	3.66386	3.59567	1.72444	5.53508	2.04916	5.27855	1.39972	5.79162	0.0191766	-0.0191766	-1.07167	1.07167	-0.88903	0.927383	-1.25432	1.21596	3.81064	3.22939	-0.649444	0.513068
24094822	LOC_Os10g41670	LOC_Os10g41670.1	4.53371	expressed protein	0	0	24094822	2.04242	2.23069	0.949199	156	6.92338	1	0.703311	611.309	148.075	0.949199	0.146861	17.3915	7.53106	1	1	1	156	156	156	0.702075	5.0313e-05	0.00677573	3.4256	3.32859	1.45758	5.2966	1.85343	4.99776	1.06173	5.59544	0.0269926	-0.0269926	-1.06819	1.06819	-0.847903	0.901888	-1.28848	1.23449	3.83902	3.14433	-0.791699	0.597679
24113323	LOC_Os07g36580	LOC_Os07g36580.1	4.66747	expressed protein	0	0	24113323	2.32138	2.87551	0.935319	156	8.87027	1	0.65322	671.846	145.91	0.935319	1.09244	15.8156	5.5976	1	1	1	156	156	156	0.297548	0.000106579	0.0192136	2.40102	2.08326	0.268053	4.21623	0.786579	4.01547	-0.250473	4.417	0.0857144	-0.0857144	-1.065	1.065	-0.78526	0.956689	-1.34474	1.17331	3.94818	3.22889	-1.03705	0.401528
24115295	LOC_Os01g48470	LOC_Os01g48470.1	4.89446	RUNX1 protein, putative, expressed	3677635536776360	DNA binding,regulation of transcription, DNA-dependent,DNA binding,regulation of transcription, DNA-dependent	24115295	2.24153	2.91192	0.978351	156	8.70883	1	0.685258	649.619	152.623	0.978351	0.0564991	20.4332	3.10695	1	1	1	156	156	156	0.812429	1.21429e-05	0.0799173	4.05025	3.98247	1.82042	6.21231	2.10559	5.99491	1.53524	6.42971	0.0165934	-0.0165934	-1.07531	1.07531	-0.935669	0.968856	-1.21496	1.18177	4.39189	3.88932	-0.570344	0.434799
[truncated: 17 more columns]
