# Supplementary material for: Gene Expression analysis associated with salt stress in a reciprocally crossed rice population
Source: Sci Rep. 2019 Jun 3;9:8249. doi: 10.1038/s41598-019-44757-4 (PMC6546764; doi:10.1038/s41598-019-44757-4)
Supplement: Supplementary file 11 — Supplementary File 10 [file 41598_2019_44757_MOESM11_ESM.xlsx]

## Sheet: Tol24Str-Sen24Str
PACID of chk-tas	Gene Name	Transcript Name	Gene Description	Fold Change	GO ID	GO Description	PACID of Tol24Str-Sen24Str	Variance_Ln	Variance_Scale	Chi_Sq_Div_DF	_DF_	SampleVariance	Variance_Residual	RSquare	N2LL	AIC	AICC	F_T3_Ph	F_T3_TP	F_T3_Trt	F_T3_Ph_TP_Trt	NDF_T3_Ph	NDF_T3_TP	NDF_T3_Trt	NDF_T3_Ph_TP_Trt	DDF_T3_Ph	DDF_T3_TP	DDF_T3_Trt	DDF_T3_Ph_TP_Trt	PrF_T3_Ph	PrF_T3_TP	PrF_T3_Trt	PrF_T3_Ph_TP_Trt	Lsmean Ph S _	Lsmean Ph T _	Lsmean TP 24	Lsmean TP 72	Lsmean Trt _ control	Lsmean Trt _ stress	Lsmean Ph*TP*Trt S 24 control	Lsmean Ph*TP*Trt S 24 stress	Lsmean Ph*TP*Trt S 72 control	Lsmean Ph*TP*Trt S 72 stress	Lsmean Ph*TP*Trt T 24 control	Lsmean Ph*TP*Trt T 24 stress	Lsmean Ph*TP*Trt T 72 control	Lsmean Ph*TP*Trt T 72 stress	Std Lsmean Ph S _	Std Lsmean Ph T _
24111134	LOC_Os07g46920	LOC_Os07g46920.1	sex determination protein tasselseed-2, putative, expressed	-1.692	8.15255e+29	metabolism,binding,catalytic activity,oxidoreductase activity,metabolism,metabolism,oxidoreductase activity	24111134	0.241552	2.24292	0.990207	195	2.90088	1	0.209628	763.442	193.09	0.990207	8.02824	0.0861861	12.6466	1.90914	1	1	1	4	195	195	195	195	0.00508967	0.769395	0.000472253	0.110437	1.90705	1.2735	1.6467	1.53386	1.98769	1.19286	2.23124	2.00826	2.08901	1.29969	2.03103	0.316259	1.5995	1.14723	0.614427	-0.614427
24107105	LOC_Os04g25060	LOC_Os04g25060.1	cysteine-rich receptor-like protein kinase, putative, expressed	-1.48393	8.15056e+16	process,extracellular,hydrolase activity,metabolism	24107105	0.505327	1.42173	0.94742	195	2.84038	1	0.429652	709.165	184.747	0.94742	11.3714	0.268996	53.4514	1.65754	1	1	1	4	195	195	195	195	0.000899366	0.604594	6.67798e-12	0.161469	1.40199	0.729356	0.937728	1.19362	1.79464	0.336708	1.91889	0.845364	1.89754	0.946173	1.62522	-0.63857	1.73691	0.193866	0.450891	-0.450891
24124676	LOC_Os03g52410	LOC_Os03g52410.1	expressed protein	-1.29129	81503674	process,function	24124676	0.613431	1.02559	0.961888	195	2.34893	1	0.419661	667.861	187.568	0.961888	8.45972	0.310871	40.8672	2.09288	1	1	1	4	195	195	195	195	0.0040523	0.577786	1.17586e-09	0.0832196	1.2975	0.790811	1.19109	0.89723	1.6	0.488314	1.86562	1.18529	1.66547	0.473625	1.81942	-0.105996	1.04949	0.400333	0.428981	-0.428981
24101895	LOC_Os08g26840	LOC_Os08g26840.1	plant protein of unknown function domain containing protein, expressed	-1.21954	57398150	mitochondrion,process	24101895	0.0336992	0.64653	0.945911	195	1.35277	1	0.217052	611.19	184.453	0.945911	13.6403	4.6554	7.69494	2.30917	1	1	1	4	195	195	195	195	0.000287393	0.0321789	0.00607565	0.0593594	0.896641	0.299718	0.382697	0.813662	0.822322	0.374037	1.05763	0.55302	1.07442	0.901495	0.586658	-0.66652	0.570583	0.708151	0.678443	-0.678443
24152643	LOC_Os05g40630	LOC_Os05g40630.1	DUF567 domain containing protein, putative, expressed	-1.19256	367455758150	function,component,process	24152643	0.118742	0.524393	0.982042	195	1.3227	1	0.34421	572.814	191.498	0.982042	6.55122	0.00247119	44.1005	3.02666	1	1	1	4	195	195	195	195	0.0112391	0.960403	3.0266e-10	0.018858	1.17317	0.811445	0.998775	0.985844	1.46193	0.522689	1.64859	0.969943	1.31604	0.758127	1.59919	-0.222615	1.2839	0.585303	0.364975	-0.364975
24133082	LOC_Os02g45780	LOC_Os02g45780.1	zinc finger, C3HC4 type domain containing protein, expressed	-1.09849	54885623	binding,cell	24133082	0.200235	0.821204	0.969479	195	1.42032	1	0.361809	591.34	189.048	0.969479	5.49583	1.11288	25.0316	6.19873	1	1	1	4	195	195	195	195	0.0200681	0.292762	1.25514e-06	0.000102516	1.87632	1.54001	1.54023	1.87609	1.34921	2.06711	1.50917	2.16113	1.14903	2.68594	1.42797	1.06264	1.31066	2.35875	0.352367	-0.352367
24121988	LOC_Os03g53270	LOC_Os03g53270.1	stem-specific protein TSJT1, putative, expressed	-1.07171	5829367456348150	cytosol,function,nucleus,process	24121988	0.165254	0.39031	0.996617	195	1.38505	1	0.276604	590.857	194.34	0.996617	1.97082	5.53606	0.00297143	2.67665	1	1	1	4	195	195	195	195	0.161952	0.0196246	0.956584	0.0331282	0.670067	0.468279	0.221446	0.9169	0.565256	0.57309	0.234524	0.642985	0.790881	1.01188	0.437001	-0.428725	0.798619	1.06622	0.261328	-0.261328
24098870	LOC_Os08g02110	LOC_Os08g02110.1	peroxidase precursor, putative, expressed	-1.06622	8.15238e+51	metabolism,catalytic activity,binding,response to stress,peroxidase activity,heme binding,response to oxidative stress,oxidation reduction,peroxidase activity,response to oxidative stress,heme binding,oxidation reduction	24098870	0.140318	0.390338	1.03525	195	1.97222	1	0.666961	508.803	201.874	1.03525	9.03473	4.14025	261.742	5.07224	1	1	1	4	195	195	195	195	0.00299724	0.0432286	6.85679e-38	0.000655935	1.93154	1.57337	1.48169	2.02321	2.71698	0.787928	2.74913	0.808387	2.78419	1.38445	2.62709	-0.257833	2.70751	1.21671	0.193272	-0.193272
24145107	LOC_Os12g39970	LOC_Os12g39970.1	expressed protein	-1.00458	0	0	24145107	0.466243	0.934109	1.01875	195	1.72369	1	0.299682	641.522	198.657	1.01875	0.977639	0.00963264	0.0101297	2.8481	1	1	1	4	195	195	195	195	0.324008	0.921917	0.919935	0.0251583	1.45554	1.30066	1.40068	1.35552	1.38598	1.37022	1.4639	1.90907	1.34982	1.09935	1.32525	0.904495	1.40495	1.56796	0.347703	-0.347703
24131491	LOC_Os02g42585	LOC_Os02g42585.1	AP2 domain containing protein, expressed	-0.995667	6.13937e+39	nucleobase, nucleoside, nucleotide and nucleic acid metabolism,DNA binding,nucleus,biosynthesis,transcription factor activity,cytoplasm,transcription factor activity,regulation of transcription, DNA-dependent,transcription factor activity,regulation of transcription, DNA-dependent	24131491	0.24197	0.668289	0.966881	195	1.43542	1	0.329922	603.225	188.542	0.966881	3.22761	1.00208	3.65307	3.74663	1	1	1	4	195	195	195	195	0.073954	0.318049	0.0574323	0.00582825	1.08078	0.816054	0.775262	1.12157	0.807682	1.08915	0.92481	1.18945	0.748471	1.46038	0.792998	0.193787	0.764449	1.51298	0.397483	-0.397483
24157331	LOC_Os11g45740	LOC_Os11g45740.1	MYB family transcription factor, putative, expressed	-0.979799	3.70097e+31	transcription factor activity,response to endogenous stimulus,response to abiotic stimulus,response to stress,nucleobase, nucleoside, nucleotide and nucleic acid metabolism,biosynthesis,DNA binding,DNA binding	24157331	0.0165916	0.849594	0.991465	195	1.27638	1	0.12854	611.213	193.336	0.991465	7.06238	0.813862	7.77239	1.90516	1	1	1	4	195	195	195	195	0.00852474	0.368094	0.00583023	0.111111	1.37042	0.962979	1.0882	1.2452	0.953015	1.38039	1.23455	1.66254	0.935523	1.64907	0.77295	0.682744	0.869031	1.52719	0.636665	-0.636665
24137384	LOC_Os09g30414	LOC_Os09g30414.1	aspartic proteinase nepenthesin-2 precursor, putative, expressed	-0.975273	1.95384e+37	protein metabolism,DNA binding,hydrolase activity,aspartic-type endopeptidase activity,proteolysis and peptidolysis,aspartic-type endopeptidase activity,proteolysis and peptidolysis,aspartic-type endopeptidase activity,proteolysis and peptidolysis	24137384	0.297989	0.297468	1.02982	195	1.05579	1	0.353487	522.328	200.814	1.02982	8.54403	0.281081	11.164	5.64324	1	1	1	4	195	195	195	195	0.00387643	0.596597	0.000999503	0.000255754	1.1959	0.854792	0.928078	1.12261	1.22019	0.830505	1.48628	0.986432	1.01003	1.30085	1.22844	0.0111588	1.15599	1.02358	0.497143	-0.497143
24104777	LOC_Os04g11820	LOC_Os04g11820.1	white-brown complex homolog protein, putative, expressed	-0.95666	9.98761e+42	cellular process,nucleobase, nucleoside, nucleotide and nucleic acid metabolism,hydrolase activity,transporter activity,catabolism,transport,ATP binding,ATPase activity,ATP binding,ATPase activity	24104777	0.464826	0.165558	1.06041	195	1.24372	1	0.402635	524.168	206.78	1.06041	12.4226	1.86529	3.95102	1.80089	1	1	1	4	195	195	195	195	0.000528519	0.173589	0.0482422	0.130201	1.03746	0.646634	0.536468	1.14763	0.952341	0.731757	0.731803	0.868285	1.35703	1.19274	0.63416	-0.0883752	1.08637	0.954376	0.545266	-0.545266
24112791	LOC_Os07g17250	LOC_Os07g17250.1	disease resistance RPP13-like protein 1, putative, expressed	-0.919306	6.95055e+20	response to stress,protein binding,ADP binding,ATP binding,apoptosis	24112791	0.133826	0.362085	0.974151	195	0.792727	1	0.219515	514.218	189.959	0.974151	1.45595	1.02427	1.99995	3.48535	1	1	1	4	195	195	195	195	0.229037	0.312762	0.158899	0.00894061	1.25582	1.11332	1.05296	1.31618	1.26806	1.10108	1.19198	1.36021	1.32582	1.14529	1.21877	0.440901	1.33567	1.45793	0.294131	-0.294131
24142603	LOC_Os06g46330	LOC_Os06g46330.1	Protein kinase domain containing protein, expressed	-0.885626	6.46456e+40	protein modification,component,cellular process,kinase activity,metabolism,protein kinase activity,ATP binding,protein amino acid phosphorylation,protein kinase activity,protein amino acid phosphorylation	24142603	0	0.332869	1.01501	195	0.860902	1	0.159094	515.461	197.928	1.01501	1.12504	1.17921	22.6503	2.74933	1	1	1	4	195	195	195	195	0.290149	0.278858	3.77816e-06	0.0294864	1.05683	0.928138	0.926607	1.05836	1.2812	0.703769	1.20397	1.04597	1.30291	0.674455	1.29614	0.160343	1.32176	0.934309	0.201529	-0.201529
24150919	LOC_Os05g05040	LOC_Os05g05040.1	expressed protein	-0.86465	0	0	24150919	0.191366	0.807266	0.98939	195	1.16655	1	0.245104	582.381	192.931	0.98939	15.5986	0.0743162	0.159832	0.699835	1	1	1	4	195	195	195	195	0.000109353	0.785441	0.689749	0.592931	2.22127	1.67321	1.90495	1.98954	1.97496	1.91952	2.30069	2.2573	2.12624	2.20087	1.66915	1.39265	1.80377	1.82727	1.04578	-1.04578
24103942	LOC_Os04g44950	LOC_Os04g44950.1	short-chain dehydrogenase/reductase, putative, expressed	-0.828597	3.82482e+33	catalytic activity,metabolism,binding,cell wall,oxidoreductase activity,metabolism,metabolism,oxidoreductase activity	24103942	0.513074	0.359305	1.01154	195	1.11986	1	0.446039	501.111	197.251	1.01154	8.31919	0.868229	0.482593	2.4521	1	1	1	4	195	195	195	195	0.0043639	0.352598	0.488077	0.0473697	1.75459	1.44546	1.38251	1.81754	1.63722	1.56282	1.64257	1.67081	1.76254	1.94244	1.37445	0.842212	1.76933	1.79584	0.560721	-0.560721
24096333	LOC_Os10g43060	LOC_Os10g43060.1	expressed protein	-0.731324	557581503674	component,process,function	24096333	0.217299	0.21001	0.989789	195	0.585868	1	0.461098	389.071	193.009	0.989789	15.0283	0.0445089	0.854758	6.49789	1	1	1	4	195	195	195	195	0.000144657	0.83313	0.356352	6.27366e-05	2.24277	1.92147	2.11449	2.04976	2.12042	2.04382	2.39032	2.26216	1.96501	2.35361	2.27463	1.53084	1.85175	2.02867	0.708513	-0.708513
24139851	LOC_Os06g45890	LOC_Os06g45890.1	MYB family transcription factor, putative, expressed	-0.731	9.05837e+19	biosynthesis,transcription factor activity,DNA binding,nucleobase, nucleoside, nucleotide and nucleic acid metabolism,DNA binding	24139851	0.152276	0.545082	0.970357	195	0.817901	1	0.263781	513.19	189.22	0.970357	9.26153	0.304238	2.38557	1.07635	1	1	1	4	195	195	195	195	0.00266278	0.581869	0.124081	0.369399	2.2213	1.86552	1.96793	2.11888	1.95315	2.13366	2.06329	2.36834	2.1299	2.32364	1.80275	1.63734	1.81665	2.20533	0.839723	-0.839723
24132784	LOC_Os02g47210	LOC_Os02g47210.1	amino acid permease family protein, putative, expressed	-0.730709	6.81052e+53	transport,transporter activity,cellular process,transport,transmembrane transport,membrane,amino acid transmembrane transport,amino acid transporter activity,membrane,transport,membrane,transmembrane transport	24132784	0.0902495	0.272454	0.994851	195	0.661363	1	0.247008	466.818	193.996	0.994851	1.44725	0.016102	8.29493	2.8683	1	1	1	4	195	195	195	195	0.230428	0.899155	0.00442012	0.024353	1.4516	1.3267	1.37538	1.40291	1.53859	1.23971	1.53559	1.52207	1.42013	1.3286	1.65253	0.791356	1.54611	1.31681	0.302729	-0.302729
24158443	LOC_Os11g33050	LOC_Os11g33050.1	expressed protein	-0.691224	563436748150	nucleus,function,process	24158443	0.0793728	0.347879	1.00855	195	0.631035	1	0.235949	458.604	196.668	1.00855	15.5052	0.0707578	3.06935	0.883489	1	1	1	4	195	195	195	195	0.000114469	0.790518	0.0813531	0.474813	2.08039	1.6842	1.85499	1.9096	1.9704	1.7942	2.17949	2.06777	2.06526	2.00906	1.79617	1.37655	1.84069	1.72341	0.956205	-0.956205
24117195	LOC_Os01g52550	LOC_Os01g52550.1	ABC transporter, ATP-binding protein, putative, expressed	-0.655489	6.81059e+101	transport,plasma membrane,membrane,nucleobase, nucleoside, nucleotide and nucleic acid metabolism,catabolism,transporter activity,hydrolase activity,cellular process,response to endogenous stimulus,signal transduction,ATP binding,ATPase activity,ATPase activity, coupled to transmembrane movement of substances,transport,transmembrane transport,integral to membrane,ATP binding,ATPase activity,ATP b…	24117195	0.119107	0.214777	1.04326	195	0.697496	1	0.429166	414.351	203.435	1.04326	8.58584	3.50224	50.169	2.96801	1	1	1	4	195	195	195	195	0.00379216	0.0627833	2.50136e-11	0.0207341	1.9629	1.70408	1.61224	2.05474	2.14622	1.52076	2.07463	1.53576	2.24286	1.99834	1.95831	0.880271	2.30909	1.66866	0.343404	-0.343404
24127730	LOC_Os03g21030	LOC_Os03g21030.1	no apical meristem protein, putative, expressed	-0.631843	5.57591e+35	component,biosynthesis,development,transcription factor activity,nucleobase, nucleoside, nucleotide and nucleic acid metabolism,DNA binding,regulation of transcription, DNA-dependent,DNA binding,regulation of transcription, DNA-dependent	24127730	0.0454791	0.430716	0.985578	195	0.577516	1	0.26234	436.61	192.188	0.985578	8.21144	4.77252	3.12665	5.06486	1	1	1	4	195	195	195	195	0.0046194	0.0301099	0.0785853	0.000663977	3.49993	3.22332	3.17984	3.5434	3.27631	3.44693	3.41286	3.38534	3.34766	3.85385	3.16766	2.7535	3.17707	3.79505	0.500189	-0.500189
24118460	LOC_Os01g14440	LOC_Os01g14440.1	WRKY1, expressed	-0.542005	6.13991e+37	nucleobase, nucleoside, nucleotide and nucleic acid metabolism,biosynthesis,transcription factor activity,transcription factor activity,sequence-specific DNA binding,regulation of transcription, DNA-dependent,transcription factor activity,regulation of transcription, DNA-dependent,sequence-specific DNA binding	24118460	0.11801	0.210626	1.02233	195	0.403647	1	0.345519	346.178	199.355	1.02233	10.3634	1.01358	1.14631	1.91914	1	1	1	4	195	195	195	195	0.00150564	0.315295	0.285647	0.10876	2.98157	2.74543	2.74785	2.97915	2.82425	2.90274	2.86567	3.00409	2.95029	3.10621	2.65957	2.46208	2.82149	3.03859	0.691415	-0.691415
24149661	LOC_Os05g27340	LOC_Os05g27340.1	expressed protein	-0.529387	367458868150	function,plasma membrane,process	24149661	0	0.176977	0.999831	195	0.344411	1	0.0833734	361.064	194.967	0.999831	7.37978	0.0864704	2.04249	2.05296	1	1	1	4	195	195	195	195	0.00718925	0.769026	0.154559	0.0885265	2.01615	1.79703	1.89473	1.91845	1.84895	1.96423	1.93527	2.21417	1.99606	1.9191	1.74469	1.68479	1.71979	2.03886	0.771272	-0.771272
24120318	LOC_Os01g19940	LOC_Os01g19940.1	expressed protein	-0.518256	36748150	function,process	24120318	0.259379	0.278778	1.00583	195	0.548754	1	0.488329	368.035	196.137	1.00583	7.04254	0.130938	17.3986	3.12225	1	1	1	4	195	195	195	195	0.00861625	0.717853	4.55859e-05	0.0161521	4.0662	3.86108	3.90365	4.02364	4.12477	3.80252	4.29607	3.90731	4.0884	3.97304	4.02218	3.38905	4.09242	3.94068	0.494071	-0.494071
24124032	LOC_Os03g05180	LOC_Os03g05180.1	expressed protein	-0.491375	1.67406e+35	transferase activity,carbohydrate metabolism,biosynthesis,membrane,acetylglucosaminyltransferase activity,membrane,acetylglucosaminyltransferase activity,membrane	24124032	0.0219533	0.0881326	1.02026	195	0.343776	1	0.133818	356.347	198.951	1.02026	5.42296	0.284062	0.115177	1.49912	1	1	1	4	195	195	195	195	0.0208983	0.594658	0.734691	0.20396	1.62566	1.44494	1.50267	1.56793	1.52214	1.54846	1.57486	1.76785	1.5784	1.58154	1.39152	1.27647	1.54378	1.568	0.796624	-0.796624
24148503	LOC_Os12g20144	LOC_Os12g20144.1	expressed protein	-0.435994	0	0	24148503	0.0906309	0.0802679	1.01965	195	0.246426	1	0.390584	237.703	198.831	1.01965	1.45423	0.591647	0.568666	4.83895	1	1	1	4	195	195	195	195	0.229311	0.442713	0.451699	0.000964038	2.67993	2.61342	2.57034	2.72302	2.62589	2.66746	2.64089	2.78535	2.62241	2.67108	2.50575	2.34935	2.73451	2.86408	0.269169	-0.269169
24156141	LOC_Os11g39370	LOC_Os11g39370.1	BRASSINOSTEROID INSENSITIVE 1-associated receptor kinase 1 precursor, putative, expressed	-0.40038	1.63016e+48	kinase activity,plasma membrane,metabolism,cellular process,protein modification,protein kinase activity,ATP binding,protein amino acid phosphorylation,protein binding,protein binding,protein kinase activity,protein amino acid phosphorylation	24156141	0.0595223	0.10906	1.0131	195	0.251752	1	0.474702	213.555	197.554	1.0131	21.5984	0.768499	59.6331	1.79648	1	1	1	4	195	195	195	195	6.17923e-06	0.38176	5.83885e-13	0.131072	3.68729	3.44273	3.49343	3.63659	3.76806	3.36196	3.79284	3.4482	3.95357	3.55455	3.68485	3.04782	3.64099	3.39727	0.544754	-0.544754
24102276	LOC_Os08g37670	LOC_Os08g37670.1	plastocyanin-like domain containing protein, putative, expressed	-0.358001	3.67416e+28	function,membrane,binding,copper ion binding,electron carrier activity,copper ion binding,electron carrier activity	24102276	0.371249	0.101734	0.998204	195	0.623971	1	0.841414	177.307	194.65	0.998204	10.994	0.00317275	343.355	4.76143	1	1	1	4	195	195	195	195	0.00109003	0.955139	7.11122e-45	0.00109562	5.45524	5.30168	5.3894	5.36753	5.80725	4.94967	5.94705	5.05657	5.78566	5.0317	5.85539	4.69857	5.64091	5.01184	0.196463	-0.196463
24098189	LOC_Os08g45190	LOC_Os08g45190.1	PGR5, putative, expressed	0.198469	1.60207e+33	membrane,response to stress,thylakoid,energy pathways,plastid,function,response to abiotic stimulus,photosynthesis	24098189	0.0607521	0.0473301	1.00176	195	0.125767	1	0.635009	18.5961	195.344	1.00176	11.3927	2.94339	19.6309	1.33439	1	1	1	4	195	195	195	195	0.000889688	0.0878181	1.56481e-05	0.258562	6.1923	6.29824	6.38176	6.10878	6.31476	6.17577	6.42128	6.1916	6.13708	6.01923	6.52408	6.39007	6.17662	6.10218	-0.365476	0.365476
24110650	LOC_Os07g37420	LOC_Os07g37420.1	versicolorin reductase, putative, expressed	0.256722	8.15238e+43	metabolism,catalytic activity,binding,oxidoreductase activity,metabolism,catalytic activity,coenzyme binding,cellular metabolism,metabolism,oxidoreductase activity	24110650	0.107495	0.0775968	0.999987	195	0.20158	1	0.619629	119.419	194.997	0.999987	13.0345	0.0527896	50.2285	1.11734	1	1	1	4	195	195	195	195	0.000388802	0.818519	2.44183e-11	0.349544	5.26174	5.40844	5.35938	5.31081	5.47902	5.19117	5.39617	5.10826	5.45097	5.09158	5.56811	5.36498	5.50082	5.19986	-0.497823	0.497823
24122703	LOC_Os03g32490	LOC_Os03g32490.1	DUF1230 domain containing protein, expressed	0.330113	81503674	process,function	24122703	0.0933739	0.138492	1.00117	195	0.342551	1	0.618919	217.622	195.228	1.00117	6.99033	0.0111493	150.966	5.77125	1	1	1	4	195	195	195	195	0.00886205	0.916016	4.53157e-26	0.000207125	6.36935	6.50926	6.44989	6.42871	6.76424	6.11437	6.61372	6.07549	6.84914	5.93905	6.70477	6.4056	6.88932	6.03734	-0.226695	0.226695
24152908	LOC_Os05g44300	LOC_Os05g44300.1	plant-specific domain TIGR01615 family protein, expressed	0.363051	557581503674	component,process,function	24152908	0.17656	0.168316	1.00274	195	0.363039	1	0.547474	265.349	195.535	1.00274	10.5691	0.111327	8.48092	10.1564	1	1	1	4	195	195	195	195	0.00135479	0.738997	0.00400733	1.72722e-07	4.83118	5.02384	4.88205	4.97297	5.01375	4.84128	4.7446	4.79635	5.13742	4.64637	4.82786	5.1594	5.3451	4.763	-0.503159	0.503159
24149770	LOC_Os05g08930	LOC_Os05g08930.1	chloroplast lumen common family protein, putative, expressed	0.417836	54888150	binding,process	24149770	0.0601756	0.107495	1.00114	195	0.199337	1	0.373455	205.621	195.222	1.00114	6.79009	1.1012	8.42516	2.99905	1	1	1	4	195	195	195	195	0.0098739	0.295302	0.00412675	0.0197195	3.62059	3.7552	3.602	3.77378	3.76283	3.61296	3.65981	3.28481	3.79724	3.74049	3.76074	3.70265	3.83353	3.72387	-0.494259	0.494259
24119919	LOC_Os01g11250	LOC_Os01g11250.1	potassium channel KAT1, putative, expressed	0.445433	6.811e+58	transport,cellular process,plasma membrane,transporter activity,protein binding,nucleotide binding,ion channel activity,ion transport,transmembrane transport,membrane,ion channel activity,ion transport,membrane,transmembrane transport	24119919	0.0217777	0.0934083	1.00402	195	0.247111	1	0.187285	285.548	195.784	1.00402	9.1827	0.355345	6.31085	1.95854	1	1	1	4	195	195	195	195	0.00277446	0.551794	0.012811	0.102388	2.04996	2.24598	2.18197	2.11397	2.06675	2.22919	2.05362	2.01534	2.03311	2.09777	2.19814	2.46077	1.98215	2.34287	-0.717222	0.717222
24157296	LOC_Os11g16370	LOC_Os11g16370.1	uridine/cytidine kinase-like 1, putative, expressed	0.469141	9.05817e+62	biosynthesis,nucleotide binding,transferase activity,metabolism,component,kinase activity,cellular process,nucleoside metabolism,ATP binding,kinase activity,metabolism,ATP binding,metabolism,kinase activity,nucleoside metabolism	24157296	0.00813491	0.0941478	1.01443	195	0.309458	1	0.144548	329.317	197.813	1.01443	7.80175	0.0100727	5.57908	3.06538	1	1	1	4	195	195	195	195	0.0057399	0.92016	0.0191616	0.0177119	1.66246	1.86635	1.76907	1.75974	1.85059	1.67822	1.79131	1.49512	1.93453	1.42889	1.82557	1.96427	1.85095	1.82461	-0.665285	0.665285
24108781	LOC_Os07g44180	LOC_Os07g44180.1	OsRCI2-10 - Hydrophobic protein LTI6A, expressed	0.539959	1.60207e+27	membrane,response to stress,response to abiotic stimulus,integral to membrane,integral to membrane,integral to membrane	24108781	0.159943	0.253708	0.996846	195	0.432751	1	0.428795	342.134	194.385	0.996846	21.9109	0.969183	1.0264	2.13847	1	1	1	4	195	195	195	195	5.33736e-06	0.326104	0.31226	0.0775299	4.16926	4.51142	4.47009	4.21059	4.30333	4.37735	4.15649	4.32185	4.11201	4.08667	4.54019	4.86181	4.40463	4.23905	-0.815712	0.815712
24124384	LOC_Os03g11110	LOC_Os03g11110.1	zinc finger family protein, putative, expressed	0.543732	5.48856e+23	binding,cell,protein binding,process,zinc ion binding,zinc ion binding	24124384	0.190426	0.305961	0.98655	195	0.543488	1	0.340575	414.627	192.377	0.98655	1.97693	0.0155162	1.44322	2.19244	1	1	1	4	195	195	195	195	0.161306	0.900997	0.231076	0.0712739	2.44534	2.56996	2.52572	2.48958	2.45445	2.56085	2.3966	2.32668	2.54264	2.51542	2.50919	2.87041	2.36935	2.53089	-0.488283	0.488283
24134743	LOC_Os02g03430	LOC_Os02g03430.1	expressed protein	0.547133	815036745575	process,function,component	24134743	0.0648132	0.243859	0.979344	195	0.448419	1	0.361856	365.264	190.972	0.979344	2.62375	0.376141	43.8393	2.47503	1	1	1	4	195	195	195	195	0.106891	0.54039	3.37472e-10	0.0456788	2.57579	2.7053	2.69581	2.58528	2.90505	2.37604	2.8719	2.18214	2.90036	2.34875	2.99991	2.72927	2.84804	2.24399	-0.245023	0.245023
24148707	LOC_Os12g19420	LOC_Os12g19420.1	ubiquinone oxidoreductase, putative, expressed	0.560316	5.48816e+73	binding,membrane,catalytic activity,metabolism,plastid,NADH dehydrogenase (ubiquinone) activity,quinone binding,4 iron, 4 sulfur cluster binding,oxidation reduction,oxidoreductase activity, acting on NADH or NADPH,4 iron, 4 sulfur cluster binding,oxidation reduction,NADH dehydrogenase (ubiquinone) activity,quinone binding,4 iron, 4 sulfur cluster binding,oxidation reduction	24148707	0.260504	0.310991	0.990863	195	0.619925	1	0.419067	416.834	193.218	0.990863	0.602183	0.0519142	6.06088	2.64289	1	1	1	4	195	195	195	195	0.438687	0.820004	0.0146893	0.0349653	2.57528	2.64394	2.57144	2.64778	2.71842	2.5008	2.72728	2.18781	2.85547	2.53058	2.62255	2.74813	2.66837	2.53669	-0.220328	0.220328
24109827	LOC_Os07g39280	LOC_Os07g39280.1	transporter-related, putative, expressed	0.612964	160201602055085	membrane,membrane,transmembrane transport	24109827	0.040705	0.425319	1.00339	195	0.529802	1	0.178364	436.473	195.661	1.00339	5.15641	4.04889	0.0216294	1.61623	1	1	1	4	195	195	195	195	0.0242536	0.0455764	0.883229	0.17169	3.28568	3.50303	3.5554	3.23331	3.38732	3.40139	3.41323	3.28567	3.24405	3.19979	3.62407	3.89863	3.26793	3.22148	-0.553493	0.553493
24138938	LOC_Os09g28720	LOC_Os09g28720.1	alpha/beta hydrolase fold, putative, expressed	0.615206	5.57517e+30	component,hydrolase activity,metabolism,hydrolase activity,metabolism,metabolism,hydrolase activity	24138938	0.0729824	0.129772	1.01789	195	0.599668	1	0.462478	372.71	198.489	1.01789	7.52068	0.805621	96.2434	2.24983	1	1	1	4	195	195	195	195	0.00666746	0.370525	1.01358e-18	0.0651542	1.58152	1.80395	1.77807	1.6074	2.09023	1.29524	2.15932	1.07209	1.86382	1.23086	2.19357	1.6873	2.14421	1.1907	-0.290325	0.290325
24110530	LOC_Os07g43370	LOC_Os07g43370.1	amine oxidase family protein, putative, expressed	0.687093	95361649155114	plastid,oxidoreductase activity,oxidation reduction	24110530	0.0804469	0.336526	0.994704	195	0.482485	1	0.280931	400.492	193.967	0.994704	20.6783	0.0222838	0.340921	2.09212	1	1	1	4	195	195	195	195	9.52768e-06	0.881489	0.559973	0.0833173	3.11046	3.50391	3.32208	3.29229	3.28194	3.33243	3.14507	2.97116	2.98702	3.33857	3.51384	3.65825	3.48182	3.36173	-0.982473	0.982473
24113269	LOC_Os07g43925	LOC_Os07g43925.1	expressed protein	0.722133	367481505575	function,process,component	24113269	0.395541	0.247245	0.959209	195	0.916149	1	0.496537	463.079	187.046	0.959209	17.7567	0.38544	21.3927	0.824835	1	1	1	4	195	195	195	195	3.83575e-05	0.535431	6.80585e-06	0.510764	1.1502	1.57193	1.4892	1.23292	1.59225	1.12987	1.57955	0.876464	1.23237	0.912395	1.90219	1.5986	1.65489	1.13203	-0.689144	0.689144
24109339	LOC_Os07g08140	LOC_Os07g08140.1	heat stress transcription factor, putative, expressed	0.722279	3.70061e+53	transcription factor activity,nucleobase, nucleoside, nucleotide and nucleic acid metabolism,biosynthesis,nucleus,DNA binding,transcription factor activity,sequence-specific DNA binding,regulation of transcription, DNA-dependent,nucleus,transcription factor activity,nucleus,regulation of transcription, DNA-dependent,sequence-specific DNA binding	24109339	0.146359	0.359633	0.937389	195	1.04671	1	0.322963	546.384	182.791	0.937389	1.7752	0.177551	29.513	2.61333	1	1	1	4	195	195	195	195	0.184295	0.673951	1.64356e-07	0.0366553	0.716355	0.889269	0.860909	0.744715	0.450489	1.15514	0.417482	0.795206	0.576897	1.07583	0.713463	1.51749	0.0941126	1.23202	-0.23569	0.23569
24114172	LOC_Os01g52240	LOC_Os01g52240.1	chlorophyll A-B binding protein, putative, expressed	0.735013	1.6021e+38	membrane,thylakoid,plastid,intracellular,binding,photosynthesis,energy pathways,photosynthesis light harvesting,membrane	24114172	0.170273	0.511053	1.0011	195	1.47785	1	0.675371	465.898	195.215	1.0011	13.9103	0.768015	262.594	10.1136	1	1	1	4	195	195	195	195	0.000251309	0.38191	5.71315e-38	1.84802e-07	6.09381	6.47161	6.15983	6.40559	7.10307	5.46235	7.06703	4.67515	6.85072	5.78232	7.48696	5.41017	7.00757	5.98174	-0.240092	0.240092
24145914	LOC_Os12g09580	LOC_Os12g09580.1	leafbladeless1, putative, expressed	0.804591	6.13958e+24	nucleobase, nucleoside, nucleotide and nucleic acid metabolism,cytosol,response to biotic stimulus,response to stress,post-embryonic development,regulation of gene expression, epigenetic	24145914	0.0419479	0.340476	1.02003	195	0.817625	1	0.202336	505.898	198.906	1.02003	3.9636	0.317798	20.2932	3.0922	1	1	1	4	195	195	195	195	0.0478906	0.573582	1.14298e-05	0.0169588	1.09223	1.32067	1.25542	1.15749	1.46485	0.948053	1.51385	0.657919	1.30476	0.892396	1.38738	1.46251	1.65342	0.779387	-0.384274	0.384274
24110027	LOC_Os07g43510	LOC_Os07g43510.1	40S ribosomal protein S9, putative, expressed	0.855039	6.41258e+32	protein biosynthesis,cytosol,ribosome,structural molecule activity,membrane,component,RNA binding,RNA binding	24110027	0.275702	0.510616	0.998245	195	1.30939	1	0.28189	592.673	194.658	0.998245	6.86979	0.711232	0.108111	2.47298	1	1	1	4	195	195	195	195	0.00945756	0.400068	0.742658	0.0458272	0.593557	0.958967	0.929243	0.62328	0.753366	0.799157	0.609371	0.682018	0.660453	0.422386	0.888528	1.53706	0.855113	0.555168	-0.680717	0.680717
24094848	LOC_Os10g37230	LOC_Os10g37230.1	expressed protein	0.85847	5829	cytosol	24094848	0.167863	0.307814	0.922754	195	1.08742	1	0.275168	563.38	179.937	0.922754	7.31012	0.554748	10.1513	2.32212	1	1	1	4	195	195	195	195	0.00746257	0.457281	0.00167931	0.0581623	0.295815	0.665891	0.591017	0.37069	0.698827	0.26288	0.597881	0.0722847	0.501811	0.0112856	0.763146	0.930755	0.932471	0.0371943	-0.591495	0.591495
24102613	LOC_Os04g24430	LOC_Os04g24430.1	sucrose synthase, putative, expressed	0.868997	8.15091e+44	process,biosynthesis,carbohydrate metabolism,cellular process,transferase activity,metabolism,cell wall,biosynthesis,sucrose metabolism,biosynthesis,sucrose metabolism	24102613	0.00447715	0.555244	1.02235	195	0.960276	1	0.089219	556.639	199.359	1.02235	3.98806	0.0466264	5.1327	1.96434	1	1	1	4	195	195	195	195	0.0472143	0.829267	0.0245781	0.101481	1.06244	1.32499	1.20864	1.17879	1.34264	1.0448	1.40419	0.588978	1.32465	0.931937	1.38343	1.45797	1.25828	1.20029	-0.571902	0.571902
24140232	LOC_Os06g19095	LOC_Os06g19095.1	expressed protein	0.929889	0	0	24140232	0.287885	0.930583	1.00242	195	1.61027	1	0.440389	587.739	195.472	1.00242	17.5794	0.0710814	48.8908	4.96879	1	1	1	4	195	195	195	195	4.17791e-05	0.79005	4.20506e-11	0.000778064	3.45435	4.03512	3.69578	3.79369	4.22883	3.26064	3.76761	3.00817	4.42501	2.61662	4.06929	3.93806	4.65342	3.47973	-0.526186	0.526186
24134738	LOC_Os02g49340	LOC_Os02g49340.1	nitrate-induced NOI protein, putative, expressed	0.998575	815058863674	process,plasma membrane,function	24134738	0.393193	0.569931	0.957863	195	1.8073	1	0.472653	601.395	186.783	0.957863	18.3169	0.641112	44.6865	1.14189	1	1	1	4	195	195	195	195	2.93038e-05	0.424283	2.37185e-10	0.338071	0.46871	1.09795	0.954306	0.61235	1.27463	0.292022	1.3728	-0.151163	0.646505	0.00669618	1.74817	0.847413	1.33105	0.465142	-0.573081	0.573081
[truncated: 65 more columns]

## Sheet: Tol72Str-Sen72Str
PACID of chk-tas	Gene Name	Transcript Name	Gene Description	Fold Change	GO ID	GO Description	PACID of Tol72Str-Sen72Str	Variance_Ln	Variance_Scale	Chi_Sq_Div_DF	_DF_	SampleVariance	Variance_Residual	RSquare	N2LL	AIC	AICC	F_T3_Ph	F_T3_TP	F_T3_Trt	F_T3_Ph_TP_Trt	NDF_T3_Ph	NDF_T3_TP	NDF_T3_Trt	NDF_T3_Ph_TP_Trt	DDF_T3_Ph	DDF_T3_TP	DDF_T3_Trt	DDF_T3_Ph_TP_Trt	PrF_T3_Ph	PrF_T3_TP	PrF_T3_Trt	PrF_T3_Ph_TP_Trt	Lsmean Ph S _	Lsmean Ph T _	Lsmean TP 24	Lsmean TP 72	Lsmean Trt _ control	Lsmean Trt _ stress	Lsmean Ph*TP*Trt S 24 control	Lsmean Ph*TP*Trt S 24 stress	Lsmean Ph*TP*Trt S 72 control	Lsmean Ph*TP*Trt S 72 stress	Lsmean Ph*TP*Trt T 24 control	Lsmean Ph*TP*Trt T 24 stress	Lsmean Ph*TP*Trt T 72 control	Lsmean Ph*TP*Trt T 72 stress	Std Lsmean Ph S _	Std Lsmean Ph T _
24135413	LOC_Os09g37330	LOC_Os09g37330.1	OsSAUR39 - Auxin-responsive SAUR gene family member, expressed	-1.08441	97193674	response to endogenous stimulus,function	24135413	0.202344	0.530761	0.971566	195	1.35249	1	0.415616	563.261	189.455	0.971566	6.36151	6.40651	20.2916	2.81727	1	1	1	4	195	195	195	195	0.0124618	0.0121598	1.14386e-05	0.0264376	1.29758	0.950529	1.52614	0.721964	1.43343	0.81468	1.84595	1.37754	1.17031	0.796509	1.50851	1.37257	1.20894	-0.287899	0.335374	-0.335374
24097977	LOC_Os08g28180	LOC_Os08g28180.1	PPR repeat domain containing protein, putative, expressed	-1.03711	0	0	24097977	0.00965921	0.43343	0.953498	195	1.2293	1	0.112116	609.479	185.932	0.953498	11.8156	0.0128972	2.8065	1.22382	1	1	1	4	195	195	195	195	0.000717933	0.909699	0.0954861	0.302018	0.527057	-0.0176179	0.264401	0.245038	0.122003	0.387436	0.226804	0.520842	0.470204	0.890378	0.0247022	0.285255	-0.233698	-0.146731	0.911932	-0.911932
24114526	LOC_Os01g64090	LOC_Os01g64090.1	L1P family of ribosomal proteins domain containing protein, expressed	-0.972137	5.82937e+65	cytosol,RNA binding,ribosome,component,nucleobase, nucleoside, nucleotide and nucleic acid metabolism,structural molecule activity,plasma membrane,protein biosynthesis,RNA binding,structural constituent of ribosome,protein biosynthesis,large ribosomal subunit,RNA binding,structural constituent of ribosome,protein biosynthesis,large ribosomal subunit	24114526	0.305304	0.293775	1.05105	195	1.28072	1	0.310044	559.622	204.955	1.05105	0.0477828	0.522978	0.959125	5.0753	1	1	1	4	195	195	195	195	0.827196	0.47044	0.328621	0.000652637	0.709577	0.737149	0.858682	0.588044	0.785118	0.661608	0.679548	0.801507	0.372712	0.984539	1.10569	0.847983	0.982521	0.0124025	-0.0502587	0.0502587
24126914	LOC_Os03g62240	LOC_Os03g62240.1	expressed protein	-0.941384	367481509536	function,process,plastid	24126914	0.0990486	0.82328	0.964086	195	1.16276	1	0.166489	600.086	187.997	0.964086	2.19315	0.693348	0.141327	2.95668	1	1	1	4	195	195	195	195	0.14024	0.406047	0.707374	0.0211173	1.42871	1.20819	1.21467	1.42223	1.34643	1.29047	1.17839	1.00242	1.63348	1.90056	1.37813	1.29974	1.19571	0.959171	0.458116	-0.458116
24110284	LOC_Os07g31550	LOC_Os07g31550.1	powdery mildew resistant protein 5, putative, expressed	-0.860935	56238150	cell,process	24110284	0.0360652	0.184714	1.02557	195	0.695778	1	0.201041	472.695	199.985	1.02557	7.21796	4.27079	0.417089	3.23137	1	1	1	4	195	195	195	195	0.00784076	0.0400941	0.519152	0.0135281	1.18779	0.901549	1.21083	0.87851	1.01027	1.07907	1.09174	1.42404	1.04032	1.19506	0.964482	1.36306	0.944526	0.334129	0.546983	-0.546983
24114798	LOC_Os01g67320	LOC_Os01g67320.1	expressed protein	-0.774843	0	0	24114798	0.27442	0.471384	0.971613	195	0.912722	1	0.354995	510.603	189.465	0.971613	5.07179	2.84014	0.734827	1.79474	1	1	1	4	195	195	195	195	0.0254329	0.0935359	0.392375	0.131417	1.86218	1.60207	2.02875	1.4355	1.78154	1.6827	2.03879	2.04148	1.65889	1.70955	1.98965	2.04508	1.43884	0.934703	0.411823	-0.411823
24124797	LOC_Os03g63550	LOC_Os03g63550.1	expressed protein	-0.7208	367481505575	function,process,component	24124797	0.0162912	0.214227	0.998863	195	0.551626	1	0.136034	446.811	194.778	0.998863	13.1002	0.10278	0.451597	1.71587	1	1	1	4	195	195	195	195	0.000376242	0.748862	0.502373	0.14799	1.44736	1.08396	1.24494	1.28638	1.23193	1.29939	1.17451	1.55377	1.43671	1.62446	1.13579	1.11568	1.1807	0.903656	0.930144	-0.930144
24112487	LOC_Os07g40930	LOC_Os07g40930.1	WD repeat-containing protein 12, putative, expressed	-0.596653	5.57556e+26	component,intracellular,plasma membrane,nucleotide binding,nucleolus,process,protein binding	24112487	0.0900819	0.11634	1.02812	195	0.476337	1	0.235446	401.499	200.483	1.02812	2.96028	0.0392295	0.44969	2.61328	1	1	1	4	195	195	195	195	0.0869193	0.843201	0.503276	0.0366583	1.47134	1.32475	1.37734	1.41875	1.42661	1.36949	1.3396	1.43733	1.49528	1.61315	1.32146	1.41097	1.55009	1.01649	0.529964	-0.529964
24124814	LOC_Os03g14880	LOC_Os03g14880.1	expressed protein	-0.596114	367455758150	function,component,process	24124814	0.101049	0.198954	1.02918	195	0.539796	1	0.309486	405.136	200.69	1.02918	0.0115698	0.000730144	23.8588	3.96032	1	1	1	4	195	195	195	195	0.914453	0.97847	2.15553e-06	0.00410309	1.79926	1.78999	1.79166	1.79759	2.00514	1.5841	1.92033	1.4371	2.00298	1.83663	1.98704	1.82215	2.11023	1.24052	0.0196782	-0.0196782
24107978	LOC_Os04g34610	LOC_Os04g34610.1	expressed protein	-0.579023	8150367455155520	process,function,protein binding,protein binding	24107978	0.0648987	0.275123	0.97581	195	0.448103	1	0.233585	399.818	190.283	0.97581	8.36951	0.00586864	6.98362	1.70619	1	1	1	4	195	195	195	195	0.00424959	0.939015	0.00889415	0.150152	2.34969	2.09643	2.21601	2.23011	2.10745	2.33867	2.20788	2.40993	2.1961	2.58484	1.89214	2.35408	2.13368	2.00582	0.715203	-0.715203
24103956	LOC_Os04g38850	LOC_Os04g38850.1	expressed protein	-0.560497	81503674	process,function	24103956	0.0967934	0.246779	1.01304	195	0.53136	1	0.344084	397.517	197.543	1.01304	1.14961	1.44251e-06	44.7553	2.48662	1	1	1	4	195	195	195	195	0.284956	0.999043	2.30502e-10	0.0448461	2.25935	2.16781	2.21345	2.21371	2.49926	1.92791	2.42688	1.96345	2.45489	2.19218	2.53917	1.92431	2.57609	1.63169	0.165536	-0.165536
24127207	LOC_Os03g53520	LOC_Os03g53520.1	expressed protein	-0.530124	0	0	24127207	0.0538728	0.173876	1.00114	195	0.381403	1	0.282673	347.815	195.222	1.00114	0.872266	2.25332	24.7367	3.02996	1	1	1	4	195	195	195	195	0.351484	0.134945	1.43746e-06	0.0187577	2.24984	2.17866	2.33869	2.08982	2.40366	2.02484	2.40716	2.13551	2.33423	2.12247	2.56303	2.24905	2.31022	1.59234	0.154445	-0.154445
24093941	LOC_Os10g42320	LOC_Os10g42320.1	nonsense-mediated mRNA decay protein 3, putative, expressed	-0.491925	3674582961399060	function,cytosol,nucleobase, nucleoside, nucleotide and nucleic acid metabolism,catabolism	24093941	0.0507728	0.0709094	1.00046	195	0.210449	1	0.383309	209.693	195.09	1.00046	10.8172	2.88844	7.63709	3.63269	1	1	1	4	195	195	195	195	0.0011931	0.090812	0.00626586	0.00702525	2.81546	2.64321	2.60008	2.85859	2.657	2.80167	2.56344	2.66439	2.874	3.16	2.45826	2.71422	2.73229	2.66808	0.507533	-0.507533
24142617	LOC_Os06g11020	LOC_Os06g11020.1	tic22-like family domain containing protein, expressed	-0.449116	160209536	membrane,plastid	24142617	0.021786	0.151691	1.00009	195	0.27123	1	0.151911	312.424	195.017	1.00009	6.78175	0.0846583	0.0535946	2.25718	1	1	1	4	195	195	195	195	0.00991855	0.77139	0.817165	0.0644082	2.46076	2.27856	2.35261	2.38671	2.36156	2.37775	2.29781	2.46704	2.44709	2.63109	2.41467	2.2309	2.28667	2.18197	0.797379	-0.797379
24135306	LOC_Os02g02410	LOC_Os02g02410.1	DnaK family protein, putative, expressed	-0.436437	5.63458e+77	nucleus,vacuole,cell wall,protein metabolism,cellular process,cell organization and biogenesis,process,nucleolus,response to stress,component,response to abiotic stimulus,membrane,cell differentiation,development,plasma membrane,endoplasmic reticulum,nucleotide binding,cellular morphogenesis,ATP binding	24135306	0.0855686	0.167877	0.996203	195	0.277336	1	0.352084	277.471	194.26	0.996203	9.47278	0.316372	9.79002	1.33567	1	1	1	4	195	195	195	195	0.00238564	0.574442	0.00202379	0.258091	3.71796	3.52598	3.56696	3.67698	3.71951	3.52444	3.68827	3.53873	3.86767	3.77719	3.59975	3.4411	3.72234	3.34075	0.6766	-0.6766
24153167	LOC_Os05g12490	LOC_Os05g12490.1	transporter-related, putative, expressed	-0.323872	160205886	membrane,plasma membrane	24153167	0.0150063	0.0292609	1.02909	195	0.176356	1	0.188206	214.086	200.673	1.02909	7.26064	1.52407	2.66257	3.02674	1	1	1	4	195	195	195	195	0.00766324	0.21849	0.104349	0.0188557	2.23303	2.08845	2.10222	2.21925	2.2045	2.11698	2.25386	2.08621	2.19114	2.40089	2.16502	1.9038	2.20795	2.07702	0.633595	-0.633595
24101419	LOC_Os08g01900	LOC_Os08g01900.1	armadillo/beta-catenin repeat family protein, putative, expressed	-0.23615	5.48838e+43	binding,catalytic activity,protein modification,protein binding,ubiquitin-protein ligase activity,protein ubiquitination,ubiquitin ligase complex,ubiquitin ligase complex,ubiquitin-protein ligase activity,protein ubiquitination,protein binding	24101419	0.0224901	0.0303689	1.02107	195	0.0944209	1	0.295285	74.9735	199.108	1.02107	2.71224	0.00567136	15.7572	2.31435	1	1	1	4	195	195	195	195	0.101192	0.940047	0.00010119	0.0588777	3.29998	3.23919	3.27343	3.26574	3.34279	3.19637	3.37658	3.20568	3.29417	3.32348	3.34243	3.16901	3.35798	3.08733	0.369248	-0.369248
24097864	LOC_Os08g44510	LOC_Os08g44510.1	UDP-N-acetylglucosamine--peptide N-acetylglucosaminyltransferase SPINDLY, putative, expressed	-0.228566	5.73772e+44	cytoplasm,signal transduction,cellular process,metabolism,response to endogenous stimulus,protein binding,cytosol,nucleus,transferase activity,protein binding,protein binding	24097864	0.0178419	0.0373311	0.98638	195	0.0824023	1	0.285527	58.1346	192.344	0.98638	3.85789	0.300725	2.71848	2.69793	1	1	1	4	195	195	195	195	0.0509335	0.584056	0.100803	0.0320185	3.62979	3.55915	3.56924	3.6197	3.56483	3.62411	3.59541	3.56998	3.60056	3.75321	3.46297	3.64859	3.60041	3.52464	0.535759	-0.535759
24135323	LOC_Os02g26984	LOC_Os02g26984.1	expressed protein	0.235402	9.98773e+16	cellular process,development,morphogenesis,cell organization and biogenesis	24135323	0.0206605	0.0370449	0.990749	195	0.0879044	1	0.300314	65.9496	193.196	0.990749	4.16752	0.183845	11.0667	2.32335	1	1	1	4	195	195	195	195	0.0425531	0.668563	0.00105033	0.0580498	3.4894	3.56385	3.54766	3.50559	3.46599	3.58726	3.51168	3.58776	3.41891	3.43923	3.44377	3.64741	3.48957	3.67464	-0.477702	0.477702
24124277	LOC_Os03g07990	LOC_Os03g07990.1	acetyltransferase, GNAT family, putative, expressed	0.298188	5.57582e+29	component,metabolism,transferase activity,N-acetyltransferase activity,transferase activity, transferring groups other than amino-acyl groups,N-acetyltransferase activity,metabolism	24124277	0.0359961	0.08202	1.01756	195	0.180618	1	0.430179	161.84	198.424	1.01756	2.70423	2.18681	50.3118	1.84434	1	1	1	4	195	195	195	195	0.101694	0.140811	2.36079e-11	0.1219	3.71275	3.78858	3.84586	3.65546	3.91409	3.58724	4.00182	3.67682	3.82469	3.34766	4.02619	3.67863	3.80364	3.64585	-0.214611	0.214611
24095111	LOC_Os10g36810	LOC_Os10g36810.1	plus-3 domain containing protein, putative, expressed	0.326226	6.13991e+78	nucleobase, nucleoside, nucleotide and nucleic acid metabolism,biosynthesis,cell organization and biogenesis,protein modification,nucleic acid binding,DNA binding,nucleus,binding,protein binding,DNA binding,transcription initiation,histone modification,nucleus,DNA binding,nucleus,transcription initiation,histone modification,protein binding,protein binding	24095111	0.0140645	0.070631	1.00337	195	0.141335	1	0.180025	180.082	195.656	1.00337	0.0198776	0.199148	0.564599	4.06865	1	1	1	4	195	195	195	195	0.888025	0.655905	0.453319	0.00343337	2.96689	2.97385	2.99046	2.95027	2.95184	2.9889	3.06315	3.07457	2.92818	2.80166	2.87265	2.95148	2.94337	3.12788	-0.0425982	0.0425982
24121564	LOC_Os01g01160	LOC_Os01g01160.1	heat shock protein DnaJ, putative, expressed	0.343149	5.5152e+30	protein binding,protein metabolism,response to stress,cellular process,nucleus,heat shock protein binding,heat shock protein binding	24121564	0.0221042	0.137204	0.997091	195	0.182734	1	0.272443	210.583	194.433	0.997091	5.40247	3.22708	17.3612	1.62685	1	1	1	4	195	195	195	195	0.0211381	0.0739776	4.64178e-05	0.169007	5.12885	5.25293	5.28827	5.0935	5.07972	5.30205	5.15308	5.33623	4.99455	5.03154	5.19801	5.46577	4.97324	5.37469	-0.412095	0.412095
24123238	LOC_Os03g09110	LOC_Os03g09110.1	mitochondrial carrier protein, putative, expressed	0.358856	5.48868e+28	binding,transport,cellular process,plastid,mitochondrion,transporter activity,membrane	24123238	0.114909	0.148572	0.990552	195	0.259041	1	0.416715	248.602	193.158	0.990552	4.05884	0.00259164	9.21276	2.92698	1	1	1	4	195	195	195	195	0.0453142	0.959451	0.00273131	0.0221545	4.07017	4.1861	4.13379	4.12248	4.21542	4.04085	4.22402	3.95002	4.18779	3.91884	4.3443	4.01683	4.1056	4.2777	-0.476624	0.476624
24121510	LOC_Os01g16520	LOC_Os01g16520.1	glutamyl-tRNA synthetase, cytoplasmic, putative, expressed	0.524921	6.41258e+121	protein biosynthesis,cytosol,nucleobase, nucleoside, nucleotide and nucleic acid metabolism,metabolism,catalytic activity,nucleotide binding,ATP binding,ligase activity, forming aminoacyl-tRNA and related compounds,tRNA aminoacylation,cytoplasm,tRNA ligase activity,amino acid activation,nucleotide binding,ATP binding,cytoplasm,protein biosynthesis,ligase activity, forming aminoacyl-tRNA and relat…	24121510	0.040453	0.220772	1.02254	195	0.450985	1	0.22687	389.033	199.395	1.02254	9.57429	1.44407	12.5108	2.00529	1	1	1	4	195	195	195	195	0.00226317	0.230939	0.000505593	0.0952863	1.92598	2.18448	1.96335	2.1471	2.20291	1.90755	2.18638	1.62101	2.12824	1.76827	2.09831	1.94771	2.3987	2.29319	-0.614382	0.614382
24124554	LOC_Os03g19709	LOC_Os03g19709.1	expressed protein	0.585525	0	0	24124554	0.220726	0.295349	1.00872	195	0.76979	1	0.345088	468.486	196.7	1.00872	3.12525	0.872254	1.74365	7.05118	1	1	1	4	195	195	195	195	0.078652	0.351487	0.188225	2.53693e-05	1.55107	1.72939	1.49353	1.78694	1.70677	1.5737	1.78525	1.26008	1.49556	1.66341	1.8064	1.12238	1.73985	2.24893	-0.333163	0.333163
24102806	LOC_Os04g43820	LOC_Os04g43820.1	expressed protein	0.654979	0	0	24102806	0.074869	0.348242	0.980853	195	0.579048	1	0.217567	451.912	191.266	0.980853	0.624141	1.18927	3.6354	2.61929	1	1	1	4	195	195	195	195	0.430472	0.276822	0.0580332	0.0363085	1.89614	1.97517	2.04482	1.82648	2.03097	1.84033	2.19024	2.02754	1.95519	1.41158	2.10586	1.85565	1.8726	2.06656	-0.212405	0.212405
24103680	LOC_Os04g32310	LOC_Os04g32310.1	serine/threonine-protein kinase NAK, putative, expressed	0.708937	8.15216e+47	metabolism,kinase activity,protein modification,nucleotide binding,plasma membrane,cellular process,protein kinase activity,ATP binding,protein amino acid phosphorylation,protein kinase activity,ATP binding,protein amino acid phosphorylation	24103680	0.0411018	0.264813	0.956633	195	0.527642	1	0.142383	451.495	186.543	0.956633	3.83677	0.237998	0.153471	2.02517	1	1	1	4	195	195	195	195	0.0515659	0.626204	0.695668	0.0924091	1.27936	1.4787	1.41911	1.33895	1.39895	1.3591	1.41879	1.41677	1.31915	0.962721	1.45562	1.38525	1.40225	1.67166	-0.660681	0.660681
24140232	LOC_Os06g19095	LOC_Os06g19095.1	expressed protein	0.863104	0	0	24140232	0.287885	0.930583	1.00242	195	1.61027	1	0.440389	587.739	195.472	1.00242	17.5794	0.0710814	48.8908	4.96879	1	1	1	4	195	195	195	195	4.17791e-05	0.79005	4.20506e-11	0.000778064	3.45435	4.03512	3.69578	3.79369	4.22883	3.26064	3.76761	3.00817	4.42501	2.61662	4.06929	3.93806	4.65342	3.47973	-0.526186	0.526186
[truncated: 65 more columns]
