# Supplementary material for: Gene Expression analysis associated with salt stress in a reciprocally crossed rice population
Source: Sci Rep. 2019 Jun 3;9:8249. doi: 10.1038/s41598-019-44757-4 (PMC6546764; doi:10.1038/s41598-019-44757-4)
Supplement: Supplementary file 12 — Supplementary File 11 [file 41598_2019_44757_MOESM12_ESM.xlsx]

## Sheet: Tol24Str-Sen24Str
PACID of chk-tas	Gene Name	Transcript Name	Gene Description	Fold Change	GO ID	GO Description	PACID of Tol24Str-Sen24Str	Variance_Lane	Variance_Scale	Chi_Sq_Div_DF	_DF_	SampleVariance	Variance_Residual	RSquare	N2LL	AIC	AICC	F_T3_Ph	F_T3_TP	F_T3_Trt	F_T3_Ph_TP_Trt	NDF_T3_Ph	NDF_T3_TP	NDF_T3_Trt	NDF_T3_Ph_TP_Trt	DDF_T3_Ph	DDF_T3_TP	DDF_T3_Trt	DDF_T3_Ph_TP_Trt	PrF_T3_Ph	PrF_T3_TP	PrF_T3_Trt	PrF_T3_Ph_TP_Trt	Lsmean Ph S _	Lsmean Ph T _	Lsmean TP 24	Lsmean TP 72	Lsmean Trt _ control	Lsmean Trt _ stress	Lsmean Ph*TP*Trt S 24 control	Lsmean Ph*TP*Trt S 24 stress	Lsmean Ph*TP*Trt S 72 control	Lsmean Ph*TP*Trt S 72 stress	Lsmean Ph*TP*Trt T 24 control	Lsmean Ph*TP*Trt T 24 stress	Lsmean Ph*TP*Trt T 72 control	Lsmean Ph*TP*Trt T 72 stress	Std Lsmean Ph S _	Std Lsmean Ph T _
24093789	LOC_Os10g12500	LOC_Os10g12500.1	integral membrane protein DUF6 containing protein, expressed	1.21535	1.60206e+18	membrane,cell,membrane,membrane	24093789	0.245596	0.655797	1.00137	132	1.60563	1	0.453465	398.223	132.181	1.00137	1.81816	0.134112	27.8143	4.42434	1	1	1	4	132	132	132	132	0.179841	0.714792	5.3152e-07	0.0021795	1.42094	1.65768	1.46549	1.61312	2.00095	1.07767	2.0865	0.139824	2.07081	1.3866	2.28046	1.35517	1.56602	1.42907	-0.224164	0.224164
24123953	LOC_Os03g22330	LOC_Os03g22330.1	blue-light photoreceptor PHR2, putative, expressed	0.501232	6.25956e+43	DNA metabolism,component,metabolism,response to stress,catalytic activity,DNA photolyase activity,DNA repair,DNA photolyase activity,DNA repair,DNA photolyase activity,DNA repair	24123953	0.205861	0.169602	1.11029	132	0.6861	1	0.491946	266.039	146.558	1.11029	0.766556	3.97669	0.83055	6.66154	1	1	1	4	132	132	132	132	0.382875	0.0481946	0.363775	6.48317e-05	1.95508	1.8621	2.25637	1.5608	1.8602	1.95698	2.07006	2.05966	2.03323	1.65738	2.3349	2.56089	1.00261	1.54999	0.120506	-0.120506
24130611	LOC_Os02g04670	LOC_Os02g04670.1	glucan endo-1,3-beta-glucosidase precursor, putative, expressed	0.914448	1.60208e+49	membrane,metabolism,hydrolase activity,plasma membrane,binding,carbohydrate metabolism,component,catalytic activity,hydrolase activity, hydrolyzing O-glycosyl compounds,carbohydrate metabolism,hydrolase activity, hydrolyzing O-glycosyl compounds,carbohydrate metabolism	24130611	0.0700972	0.553058	0.961086	132	0.790127	1	0.231514	352.64	126.863	0.961086	0.507066	1.95547	2.07943	3.39012	1	1	1	4	132	132	132	132	0.477668	0.164344	0.151664	0.011252	1.90374	2.01313	1.78459	2.13227	1.8479	2.06897	1.61937	1.44694	2.34528	2.20335	1.71068	2.36139	1.71626	2.2642	-0.192188	0.192188
24158519	LOC_Os11g06240	LOC_Os11g06240.1	ATOZI1, putative, expressed	0.93198	3.67457e+16	function,mitochondrion,response to stress,membrane	24158519	0.101843	0.586067	1.00822	132	1.002	1	0.212583	381.285	133.086	1.00822	2.84089	1.68733	0.235049	2.9597	1	1	1	4	132	132	132	132	0.0942558	0.196218	0.628609	0.0222035	1.35331	1.63162	1.30561	1.67932	1.5324	1.45253	1.17965	0.953985	1.88624	1.39337	1.20284	1.88596	1.86088	1.57678	-0.490569	0.490569
[truncated: 65 more columns]

## Sheet: Tol72Str-Sen72Str
PACID of chk-tas	Gene Name	Transcript Name	Gene Description	Fold Change	GO ID	GO Description	PACID of Tol72Str-Sen72Str	Variance_Lane	Variance_Scale	Chi_Sq_Div_DF	_DF_	SampleVariance	Variance_Residual	RSquare	N2LL	AIC	AICC	F_T3_Ph	F_T3_TP	F_T3_Trt	F_T3_Ph_TP_Trt	NDF_T3_Ph	NDF_T3_TP	NDF_T3_Trt	NDF_T3_Ph_TP_Trt	DDF_T3_Ph	DDF_T3_TP	DDF_T3_Trt	DDF_T3_Ph_TP_Trt	PrF_T3_Ph	PrF_T3_TP	PrF_T3_Trt	PrF_T3_Ph_TP_Trt	Lsmean Ph S _	Lsmean Ph T _	Lsmean TP 24	Lsmean TP 72	Lsmean Trt _ control	Lsmean Trt _ stress	Lsmean Ph*TP*Trt S 24 control	Lsmean Ph*TP*Trt S 24 stress	Lsmean Ph*TP*Trt S 72 control	Lsmean Ph*TP*Trt S 72 stress	Lsmean Ph*TP*Trt T 24 control	Lsmean Ph*TP*Trt T 24 stress	Lsmean Ph*TP*Trt T 72 control	Lsmean Ph*TP*Trt T 72 stress	Std Lsmean Ph S _	Std Lsmean Ph T _
24093800	LOC_Os10g32980	LOC_Os10g32980.1	CESA7 - cellulose synthase, expressed	1.22106	9.98791e+63	cellular process,biosynthesis,carbohydrate metabolism,response to stress,response to biotic stimulus,membrane,transferase activity,metabolism,cellulose synthase (UDP-forming) activity,cellulose biosynthesis,membrane,membrane,cellulose synthase (UDP-forming) activity,cellulose biosynthesis	24093800	0.50332	0.519246	1.01188	132	1.25749	1	0.544096	348.888	133.569	1.01188	8.46729	1.84561	0.119412	7.32396	1	1	1	4	132	132	132	132	0.00424498	0.176612	0.730223	2.33493e-05	2.2072	2.63496	2.78401	2.05814	2.39587	2.44628	2.20587	3.1738	2.30325	1.14589	2.65789	3.09849	2.4165	2.36695	-0.436088	0.436088
24096766	LOC_Os10g36710	LOC_Os10g36710.1	CAMK_CAMK_like.40 - CAMK includes calcium/calmodulin depedent protein kinases, expressed	1.04762	9.05817e+74	biosynthesis,hydrolase activity,cellular process,metabolism,kinase activity,binding,protein binding,protein modification,nucleotide binding,protein kinase activity,ATP binding,protein amino acid phosphorylation,phosphotransferase activity, alcohol group as acceptor,lipopolysaccharide biosynthesis,membrane,protein kinase activity,ATP binding,protein amino acid phosphorylation	24096766	0.0637447	0.358981	0.977645	132	0.709392	1	0.236492	333.9	129.049	0.977645	1.76318	4.08818	0.00475793	4.01676	1	1	1	4	132	132	132	132	0.18652	0.0452053	0.945112	0.00416306	1.4439	1.63026	1.30168	1.77248	1.54191	1.53225	1.08558	1.33012	2.19286	1.16704	1.37387	1.41718	1.51535	2.21466	-0.279733	0.279733
24099243	LOC_Os08g33420	LOC_Os08g33420.1	agenet domain containing protein, expressed	1.06293	3.67782e+31	DNA binding,process,component,RNA binding,DNA binding,RNA binding,RNA binding,DNA binding	24099243	0.0808999	0.265781	1.07166	132	0.819575	1	0.276234	331.053	141.459	1.07166	0.187184	4.88429	0.200495	5.89638	1	1	1	4	132	132	132	132	0.665977	0.0288253	0.655056	0.000213554	1.20968	1.2726	1.52376	0.958524	1.20865	1.27364	1.74569	1.43514	0.994331	0.663584	1.64491	1.26932	0.449664	1.72652	-0.0828072	0.0828072
24105053	LOC_Os04g33260	LOC_Os04g33260.1	expressed protein	-1.2768	557536748150	component,function,process	24105053	0.366104	0.398052	0.956073	132	0.981165	1	0.4349	349.002	126.202	0.956073	9.48888	1.26465	0.446266	4.499	1	1	1	4	132	132	132	132	0.00251604	0.262814	0.50528	0.00193601	1.81406	1.36755	1.33129	1.85032	1.63904	1.54257	1.19958	1.64075	2.21686	2.19906	1.07661	1.40823	2.06311	0.922256	0.552297	-0.552297
24105828	LOC_Os04g45800	LOC_Os04g45800.1	diacylglycerol kinase, putative, expressed	0.627384	1.63017e+48	kinase activity,signal transduction,protein modification,cellular process,metabolism,biosynthesis,lipid metabolism,plasma membrane,diacylglycerol kinase activity,protein kinase C activation,diacylglycerol kinase activity,protein kinase C activation	24105828	0.0924039	0.0447484	1.1494	132	0.312177	1	0.481712	160.42	151.721	1.1494	1.81545	4.32037	22.3997	4.50829	1	1	1	4	132	132	132	132	0.180164	0.0395952	5.62178e-06	0.00190771	2.37201	2.46527	2.65866	2.17861	2.58196	2.25532	2.79972	2.47139	2.53582	1.6811	2.80323	2.5603	2.18905	2.30848	-0.159472	0.159472
24108207	LOC_Os04g32740	LOC_Os04g32740.1	hydrolase, NUDIX family, domain containing protein, expressed	1.11046	8.15217e+22	metabolism,hydrolase activity,process,hydrolase activity,hydrolase activity	24108207	0.0635981	0.368461	1.0549	132	0.88499	1	0.248837	349.72	139.247	1.0549	2.31752	2.66775	11.0298	3.61391	1	1	1	4	132	132	132	132	0.130316	0.104784	0.00115979	0.00789171	1.20563	1.44279	1.52179	1.12663	1.0661	1.58232	1.28059	1.74395	0.852241	0.945745	1.47923	1.5834	0.652337	2.0562	-0.313328	0.313328
24110766	LOC_Os07g03368	LOC_Os07g03368.1	SCP-like extracellular protein, expressed	1.32835	557681503674	extracellular,process,function	24110766	0.753587	0.778127	1.00677	132	1.74015	1	0.562438	389.42	132.893	1.00677	12.0703	2.3422	20.129	2.03925	1	1	1	4	132	132	132	132	0.000693511	0.128305	1.55867e-05	0.0925225	3.02957	3.62033	3.82083	2.82908	3.70395	2.94596	3.84788	3.30379	3.31337	1.65326	4.28645	3.84518	3.36809	2.98161	-0.461001	0.461001
24111238	LOC_Os07g06060	LOC_Os07g06060.1	expressed protein	1.26244	0	0	24111238	0.0183949	0.320237	1.00235	132	0.970298	1	0.238722	360.7	132.31	1.00235	5.06271	7.77019	14.6377	4.02056	1	1	1	4	132	132	132	132	0.0261011	0.00609607	0.000200165	0.00413801	0.842598	1.18824	0.758975	1.27186	1.30912	0.721711	0.962045	0.779384	1.37807	0.250889	0.951226	0.343244	1.94516	1.51333	-0.378749	0.378749
24113885	LOC_Os01g23620	LOC_Os01g23620.1	miro, putative, expressed	0.829222	9.98717e+67	cellular process,nucleotide binding,plasma membrane,transport,GTP binding,small GTPase mediated signal transduction,signal transducer activity,guanyl nucleotide binding,G-protein coupled receptor protein signaling pathway,nucleus,cytoplasm,intracellular,GTP binding,GTP binding,intracellular,intracellular protein transport,GTP binding	24113885	0.140662	0.144434	1.03451	132	0.354639	1	0.466209	199.739	136.556	1.03451	6.26187	0.399456	0.10364	4.86523	1	1	1	4	132	132	132	132	0.0135577	0.528463	0.748014	0.00108357	2.87798	3.08237	3.06973	2.89062	2.99326	2.96709	2.95943	3.09567	3.06182	2.39499	3.07036	3.15347	2.88144	3.22421	-0.517187	0.517187
24117522	LOC_Os01g62670	LOC_Os01g62670.1	avr9/Cf-9 rapidly elicited protein, putative, expressed	1.49365	36748150	function,process	24117522	0.210436	0.531194	0.945106	132	1.01099	1	0.322539	372.189	124.754	0.945106	3.42787	0.573243	0.0179388	4.10453	1	1	1	4	132	132	132	132	0.0663394	0.450322	0.893657	0.00362136	1.19408	1.51384	1.49611	1.21181	1.36552	1.34241	1.25775	1.78449	1.51514	0.218943	1.28862	1.65361	1.40055	1.71259	-0.426654	0.426654
24119317	LOC_Os01g43420	LOC_Os01g43420.1	expressed protein	0.680098	5.73737e+33	cytoplasm,function,protein binding,morphogenesis,cell organization and biogenesis,development,cell differentiation,cellular process	24119317	0.179426	0.10165	1.17228	132	0.605325	1	0.595016	206.907	154.74	1.17228	1.01638	9.11384	1.22622	3.63533	1	1	1	4	132	132	132	132	0.315224	0.00304576	0.270158	0.00762799	2.46995	2.55415	2.98994	2.03416	2.46604	2.55805	2.98703	3.02541	2.10408	1.76326	2.94712	3.00018	1.82592	2.44336	-0.0944298	0.0944298
24122514	LOC_Os03g32499	LOC_Os03g32499.1	expressed protein	1.75483	81503674	process,function	24122514	0.0737484	0.708942	1.00078	132	1.2057	1	0.276313	390.974	132.103	1.00078	2.44202	2.17038	6.58008	4.92968	1	1	1	4	132	132	132	132	0.120519	0.143072	0.0114303	0.000978514	1.47139	1.75623	1.81399	1.41362	1.8471	1.38052	1.97714	1.82398	1.99867	0.0857653	1.68311	1.77175	1.72947	1.84059	-0.2973	0.2973
24126280	LOC_Os03g46390	LOC_Os03g46390.1	ras-related protein, putative, expressed	0.759568	5.76855e+46	endosome,protein binding,signal transduction,nucleotide binding,transport,plasma membrane,GTPase activity,GTP binding,small GTPase mediated signal transduction,nucleus,cytoplasm,intracellular	24126280	0.0927358	0.170925	1.05107	132	0.437034	1	0.300846	255.774	138.741	1.05107	3.5606	0.0667446	0.167137	3.51939	1	1	1	4	132	132	132	132	0.0613624	0.796539	0.683332	0.0091679	1.90202	2.09384	2.02965	1.96621	2.01866	1.97721	1.86106	1.97031	2.23423	1.5425	2.19328	2.09397	1.78606	2.30206	-0.494622	0.494622
24127864	LOC_Os03g08110	LOC_Os03g08110.1	hydrolase protein, putative, expressed	1.892	815216787	metabolism,hydrolase activity	24127864	0.0210882	0.553132	1.01299	132	1.49936	1	0.30007	400.391	133.715	1.01299	3.29571	18.6024	2.87814	3.52409	1	1	1	4	132	132	132	132	0.071731	3.12869e-05	0.0921469	0.00909996	0.511889	0.899919	1.22352	0.188287	0.524701	0.887108	1.07196	1.29384	0.233022	-0.551272	1.06315	1.46513	-0.269331	1.34073	-0.312256	0.312256
24132343	LOC_Os02g44880	LOC_Os02g44880.1	expressed protein	1.0265	36749536	function,plastid	24132343	0.616365	0.31514	1.08749	132	1.11631	1	0.525162	323.179	143.549	1.08749	6.90874	1.54801	2.73408	3.14667	1	1	1	4	132	132	132	132	0.00959456	0.215634	0.100604	0.0165358	1.7808	2.11492	2.30898	1.58674	2.052	1.84372	2.44443	2.24214	1.44849	0.98813	2.41938	2.12996	1.89571	2.01463	-0.415202	0.415202
24137386	LOC_Os09g34040	LOC_Os09g34040.1	TBC domain containing protein, expressed	1.42064	5.62272e+46	intracellular,signal transduction,catabolism,enzyme regulator activity,nucleobase, nucleoside, nucleotide and nucleic acid metabolism,Rab GTPase activator activity,regulation of Rab GTPase activity,intracellular,Rab GTPase activator activity,intracellular,regulation of Rab GTPase activity	24137386	0.200846	0.522657	1.10947	132	1.32869	1	0.263509	398.94	146.45	1.10947	6.74904	0.667706	1.01432	2.5243	1	1	1	4	132	132	132	132	0.0104449	0.415325	0.315713	0.0438868	0.904817	1.36102	1.28507	0.980765	1.22103	1.0448	1.2504	1.27518	0.920843	0.172843	1.477	1.1377	1.23589	1.59349	-0.669773	0.669773
24137911	LOC_Os09g34070	LOC_Os09g34070.2	RNA recognition motif containing protein, expressed	-2.07577	9908,9790,5622,9791,7275,3723,3,9058,6139,40029,3676,3676	flower development,embryonic development,intracellular,post-embryonic development,development,RNA binding,reproduction,biosynthesis,nucleobase, nucleoside, nucleotide and nucleic acid metabolism,regulation of gene expression, epigenetic,nucleic acid binding,nucleic acid binding	24137911	0.430303	1.69674	0.908776	132	2.32267	1	0.355424	485.419	119.958	0.908776	2.15827	2.1723	0.0157149	5.06522	1	1	1	4	132	132	132	132	0.144183	0.142897	0.90043	0.000789755	1.87732	1.49983	1.28838	2.08877	1.70463	1.67252	1.83025	1.16738	1.28468	3.22697	1.01135	1.14454	2.69225	1.1512	0.296601	-0.296601
24157274	LOC_Os11g14380	LOC_Os11g14380.1	resistance protein LR10, putative, expressed	1.15923	6.95017e+23	response to stress,nucleotide binding,cell,ADP binding,ATP binding,apoptosis	24157274	0.0898442	0.578875	0.96724	132	0.800279	1	0.212851	357.735	127.676	0.96724	4.76521	0.606208	1.0511	2.60385	1	1	1	4	132	132	132	132	0.0308091	0.437613	0.30713	0.0387755	1.84525	2.18773	1.91128	2.1217	2.09678	1.93621	2.13123	1.66893	2.06746	1.51337	1.95504	1.88992	2.23337	2.6726	-0.623472	0.623472
[truncated: 65 more columns]
